# Supplementary material for: Combination of single-nucleus and bulk RNA-seq reveals the molecular mechanism of thalamus haemorrhage-induced central poststroke pain
Source: Front Immunol. 2023 Apr 20;14:1174008. doi: 10.3389/fimmu.2023.1174008 (PMC10157064; doi:10.3389/fimmu.2023.1174008)
Supplement: Appendix 2 — Significant SNP sites of key genes. [file Table_2.xls]

## Sheet: Sheet1
p_val	avg_log2FC	pct.1	pct.2	p_val_adj	cluster	gene
0	2.6483	0.958	0.58	0	Neurons	Asic2
0	2.59482	0.999	0.984	0	Neurons	Meg3
0	2.55386	0.932	0.541	0	Neurons	Nrg1
0	2.48585	0.973	0.684	0	Neurons	Lrrtm4
0	2.45364	0.987	0.71	0	Neurons	Csmd1
0	2.43022	0.905	0.505	0	Neurons	Galntl6
0	2.41285	0.897	0.512	0	Neurons	Cntn5
0	2.34854	0.989	0.711	0	Neurons	Fam155a
0	2.31487	0.962	0.647	0	Neurons	Sgcz
0	2.29977	0.99	0.869	0	Neurons	Snhg11
0	2.28508	0.994	0.866	0	Neurons	Nrg3
0	2.2761	0.994	0.903	0	Neurons	Rbfox1
0	2.2692	0.983	0.802	0	Neurons	Cntnap2
0	2.26507	0.986	0.629	0	Neurons	Dpp6
0	2.24564	0.97	0.378	0	Neurons	Sntg1
0	2.2394	0.985	0.838	0	Neurons	Tenm2
0	2.20084	0.964	0.722	0	Neurons	Lingo2
0	2.17811	0.919	0.335	0	Neurons	Kcnb2
0	2.1731	0.968	0.438	0	Neurons	Ptprn2
0	2.15623	0.904	0.421	0	Neurons	Prkg1
0	2.14807	0.985	0.848	0	Neurons	Nrxn3
0	2.12202	0.898	0.409	0	Neurons	Gabrg3
0	2.11136	0.946	0.473	0	Neurons	9330162G02Rik
0	2.10464	0.892	0.448	0	Neurons	Dab1
0	2.10201	0.837	0.35	0	Neurons	Sgcd
0	2.08397	0.931	0.395	0	Neurons	Celf4
0	2.08298	0.946	0.508	0	Neurons	Lhfpl3
0	2.07721	0.91	0.34	0	Neurons	Pde10a
0	2.07236	0.844	0.346	0	Neurons	Cntnap5a
0	2.07049	0.972	0.501	0	Neurons	Dscam
0	2.06458	0.97	0.531	0	Neurons	Cacna1c
0	2.05977	0.918	0.477	0	Neurons	Cdh18
0	2.05522	0.932	0.33	0	Neurons	Usp29
0	2.0522	0.836	0.414	0	Neurons	Hs6st3
0	2.04095	0.731	0.336	0	Neurons	Zfp804b
0	2.01816	0.964	0.437	0	Neurons	Erc2
0	1.97499	0.974	0.749	0	Neurons	Syt1
0	1.97317	0.875	0.294	0	Neurons	Tnr
0	1.96883	0.938	0.387	0	Neurons	Grip1
0	1.96739	0.997	0.968	0	Neurons	Kcnip4
0	1.93484	0.81	0.51	0	Neurons	Adarb2
0	1.92567	0.944	0.43	0	Neurons	Agbl4
0	1.925	0.971	0.564	0	Neurons	Lrrc7
0	1.92338	0.959	0.514	0	Neurons	Lrfn5
0	1.92031	0.788	0.337	0	Neurons	Unc5d
0	1.90856	0.966	0.546	0	Neurons	Grm5
0	1.9015	0.781	0.305	0	Neurons	Etl4
0	1.90124	0.766	0.182	0	Neurons	B230303A05Rik
0	1.88898	0.992	0.799	0	Neurons	Fgf14
0	1.86613	0.933	0.462	0	Neurons	Dpp10
0	1.86433	0.858	0.401	0	Neurons	Epha6
0	1.86264	0.743	0.139	0	Neurons	Dlgap2
0	1.85899	0.978	0.563	0	Neurons	Rims1
0	1.85631	0.82	0.27	0	Neurons	Cdh13
0	1.84634	0.955	0.388	0	Neurons	Myt1l
0	1.846	0.817	0.444	0	Neurons	Nxph1
0	1.82965	0.921	0.32	0	Neurons	Galnt13
0	1.82791	0.981	0.799	0	Neurons	Opcml
0	1.82466	0.985	0.676	0	Neurons	Fgf12
0	1.82001	0.921	0.429	0	Neurons	Tenm1
0	1.81201	0.821	0.259	0	Neurons	Gm26871
0	1.80612	0.9	0.52	0	Neurons	Cntn4
0	1.80477	0.84	0.383	0	Neurons	Egfem1
0	1.79263	0.955	0.4	0	Neurons	Gabrb3
0	1.77363	0.734	0.275	0	Neurons	Kcnq5
0	1.76284	0.918	0.607	0	Neurons	Pcdh15
0	1.75259	0.958	0.536	0	Neurons	Snhg14
0	1.75256	0.77	0.212	0	Neurons	Pdzrn4
0	1.75133	0.889	0.634	0	Neurons	Ntng1
0	1.74899	0.962	0.541	0	Neurons	Ahi1
0	1.74746	0.881	0.513	0	Neurons	Kcnc2
0	1.7449	0.823	0.311	0	Neurons	Grin2a
0	1.7385	0.86	0.374	0	Neurons	Rbms3
0	1.73335	0.791	0.25	0	Neurons	Tshz2
0	1.73091	0.912	0.487	0	Neurons	Tenm4
0	1.72388	0.873	0.401	0	Neurons	Frmpd4
0	1.71785	0.831	0.223	0	Neurons	Cacna1e
0	1.71518	0.732	0.217	0	Neurons	Cntnap5b
0	1.70643	0.694	0.246	0	Neurons	Chrm3
0	1.70457	0.895	0.449	0	Neurons	Tenm3
0	1.69866	0.952	0.487	0	Neurons	Rian
0	1.69592	0.943	0.539	0	Neurons	Grin2b
0	1.69076	0.81	0.354	0	Neurons	Cacna2d3
0	1.68605	0.49	0.204	0	Neurons	Il1rapl2
0	1.67467	0.886	0.286	0	Neurons	Slc35f1
0	1.66893	0.863	0.35	0	Neurons	Kcnh7
0	1.66824	0.941	0.327	0	Neurons	Samd12
0	1.6663	0.869	0.438	0	Neurons	Car10
0	1.66002	0.976	0.638	0	Neurons	Dlgap1
0	1.65197	0.846	0.244	0	Neurons	Khdrbs2
0	1.65073	0.887	0.167	0	Neurons	Ksr2
0	1.65036	0.982	0.63	0	Neurons	Ccser1
0	1.63892	0.6	0.276	0	Neurons	Gm32647
0	1.62692	0.943	0.419	0	Neurons	Grid1
0	1.6249	0.885	0.224	0	Neurons	Hecw1
0	1.62095	0.972	0.691	0	Neurons	Ralyl
0	1.6204	0.812	0.285	0	Neurons	Ryr3
0	1.61318	0.643	0.267	0	Neurons	Fam19a1
0	1.60519	0.927	0.376	0	Neurons	Gpr158
0	1.60322	0.745	0.273	0	Neurons	Zmat4
0	1.60278	0.959	0.451	0	Neurons	Cacna1a
0	1.5903	0.74	0.253	0	Neurons	Fam19a2
0	1.58331	0.724	0.218	0	Neurons	Zfp385b
0	1.58298	0.933	0.35	0	Neurons	Unc80
0	1.58207	0.767	0.241	0	Neurons	Clstn2
0	1.57119	0.935	0.462	0	Neurons	Kalrn
0	1.564	0.596	0.21	0	Neurons	Hs3st4
0	1.56228	0.877	0.308	0	Neurons	A230006K03Rik
0	1.56017	0.671	0.188	0	Neurons	Thsd7b
0	1.56009	0.813	0.135	0	Neurons	Rbfox3
0	1.55917	0.977	0.667	0	Neurons	Kcnma1
0	1.55916	0.941	0.388	0	Neurons	C230004F18Rik
0	1.55889	0.649	0.233	0	Neurons	Grm8
0	1.55286	0.685	0.149	0	Neurons	Kcnip1
0	1.54938	0.43	0.169	0	Neurons	Gm28928
0	1.54935	0.774	0.192	0	Neurons	Ryr2
0	1.54808	0.789	0.397	0	Neurons	Nell1
0	1.5453	0.638	0.163	0	Neurons	Nkain3
0	1.53454	0.891	0.379	0	Neurons	Epha5
0	1.53249	0.706	0.178	0	Neurons	C130073E24Rik
0	1.52669	0.799	0.309	0	Neurons	Robo2
0	1.51122	0.831	0.233	0	Neurons	Klhl29
0	1.51118	0.895	0.313	0	Neurons	Rasgrf1
0	1.50686	0.824	0.425	0	Neurons	Gpc6
0	1.49503	0.869	0.398	0	Neurons	Pcsk2
0	1.48778	0.811	0.106	0	Neurons	Gm44560
0	1.48774	0.889	0.307	0	Neurons	Brinp1
0	1.48547	0.565	0.149	0	Neurons	Slit3
0	1.48287	0.86	0.163	0	Neurons	Gucy1a2
0	1.48134	0.647	0.254	0	Neurons	Htr2c
0	1.48038	0.891	0.251	0	Neurons	Rit2
0	1.47573	0.73	0.249	0	Neurons	Cep112
0	1.46974	0.728	0.254	0	Neurons	Cdh12
0	1.46973	0.888	0.268	0	Neurons	Mmp16
0	1.46539	0.775	0.135	0	Neurons	Mtus2
0	1.45965	0.78	0.326	0	Neurons	Zfp804a
0	1.45807	0.798	0.317	0	Neurons	Arpp21
0	1.45783	0.945	0.479	0	Neurons	Astn2
0	1.44698	0.818	0.203	0	Neurons	Slc2a13
0	1.43869	0.978	0.625	0	Neurons	Rims2
0	1.4383	0.783	0.324	0	Neurons	Rmst
0	1.43749	0.658	0.139	0	Neurons	Cdh4
0	1.43556	0.834	0.289	0	Neurons	Gria3
0	1.42156	0.764	0.189	0	Neurons	Kcnd3
0	1.41554	0.923	0.384	0	Neurons	Cacnb2
0	1.40117	0.707	0.064	0	Neurons	Nrg3os
0	1.39478	0.783	0.309	0	Neurons	Cdh8
0	1.39231	0.897	0.489	0	Neurons	Brinp3
0	1.39058	0.989	0.777	0	Neurons	Pde4d
0	1.38983	0.9	0.266	0	Neurons	Dok6
0	1.3896	0.802	0.38	0	Neurons	Cacna2d1
0	1.38801	0.728	0.15	0	Neurons	Srrm4
0	1.38683	0.682	0.165	0	Neurons	Hs3st5
0	1.38566	0.745	0.25	0	Neurons	Efna5
0	1.37999	0.795	0.257	0	Neurons	Rasgef1b
0	1.36073	0.905	0.344	0	Neurons	Sorbs2
0	1.36031	0.986	0.771	0	Neurons	Macrod2
0	1.35667	0.851	0.194	0	Neurons	Cacna1b
0	1.35427	0.487	0.101	0	Neurons	6330411D24Rik
0	1.35365	0.912	0.388	0	Neurons	Ube3a
0	1.3474	0.603	0.101	0	Neurons	Gm28905
0	1.34102	0.823	0.418	0	Neurons	Grm1
0	1.34008	0.872	0.334	0	Neurons	Rab3c
0	1.33347	0.939	0.486	0	Neurons	Rgs7
0	1.32434	0.905	0.264	0	Neurons	Unc79
0	1.3204	0.786	0.225	0	Neurons	Cntn6
0	1.32034	0.976	0.685	0	Neurons	Gria4
0	1.32	0.873	0.246	0	Neurons	Osbpl6
0	1.31942	0.718	0.218	0	Neurons	Sdk1
0	1.31827	0.735	0.056	0	Neurons	Gm44562
0	1.31128	0.898	0.383	0	Neurons	Ptprg
0	1.30917	0.818	0.162	0	Neurons	Rimbp2
0	1.3018	0.517	0.114	0	Neurons	Pde1a
0	1.29962	0.878	0.296	0	Neurons	Dync1i1
0	1.29961	0.583	0.127	0	Neurons	Fstl4
0	1.29906	0.628	0.19	0	Neurons	Unc13c
0	1.29845	0.779	0.153	0	Neurons	Fam135b
0	1.29733	0.779	0.138	0	Neurons	Shank2
0	1.29441	0.981	0.824	0	Neurons	Frmd4a
0	1.29419	0.922	0.41	0	Neurons	Upp2
0	1.29234	0.85	0.251	0	Neurons	Stxbp5l
0	1.28598	0.75	0.151	0	Neurons	Fam189a1
0	1.27608	0.876	0.251	0	Neurons	Grin1
0	1.27387	0.828	0.428	0	Neurons	Kctd16
0	1.27362	0.602	0.226	0	Neurons	Col25a1
0	1.27005	0.97	0.609	0	Neurons	Cadps
0	1.26655	0.794	0.267	0	Neurons	Galnt17
0	1.26469	0.813	0.25	0	Neurons	Gabrb2
0	1.2627	0.612	0.118	0	Neurons	A830018L16Rik
0	1.26265	0.762	0.165	0	Neurons	Camk2a
0	1.25545	0.711	0.203	0	Neurons	Olfm3
0	1.25133	0.805	0.137	0	Neurons	Srrm3
0	1.25066	0.833	0.184	0	Neurons	Jazf1
0	1.24877	0.706	0.172	0	Neurons	Samd5
0	1.24833	0.672	0.173	0	Neurons	Rtl4
0	1.24721	0.979	0.788	0	Neurons	Celf2
0	1.24378	0.834	0.212	0	Neurons	Rapgef4
0	1.24093	0.589	0.145	0	Neurons	Cntnap5c
0	1.23982	0.87	0.253	0	Neurons	Nmnat2
0	1.238	0.578	0.187	0	Neurons	Cpne4
0	1.23655	0.939	0.443	0	Neurons	Dclk1
0	1.22668	0.472	0.041	0	Neurons	Gm26905
0	1.22487	0.961	0.612	0	Neurons	Camta1
0	1.22384	0.753	0.171	0	Neurons	D430041D05Rik
0	1.22073	0.748	0.163	0	Neurons	Btbd11
0	1.21135	0.95	0.518	0	Neurons	Snap25
0	1.21125	0.83	0.157	0	Neurons	Ica1
0	1.20688	0.833	0.187	0	Neurons	Trerf1
0	1.20481	0.882	0.571	0	Neurons	Mgat4c
0	1.20439	0.704	0.147	0	Neurons	Gm45881
0	1.20183	0.836	0.265	0	Neurons	Syn3
0	1.20096	0.689	0.097	0	Neurons	Gm20642
0	1.20072	0.983	0.783	0	Neurons	Negr1
0	1.19947	0.951	0.477	0	Neurons	Ppfia2
0	1.19589	0.822	0.379	0	Neurons	Shisa9
0	1.1877	0.992	0.921	0	Neurons	Dlg2
0	1.18608	0.684	0.15	0	Neurons	Nhs
0	1.18448	0.773	0.115	0	Neurons	Mirg
0	1.18443	0.916	0.407	0	Neurons	Prkce
0	1.18242	0.969	0.831	0	Neurons	Robo1
0	1.17917	0.736	0.143	0	Neurons	Nyap2
0	1.17878	0.64	0.138	0	Neurons	Cntnap4
0	1.178	0.59	0.085	0	Neurons	Gm26883
0	1.17376	0.666	0.126	0	Neurons	5730522E02Rik
0	1.17198	0.948	0.405	0	Neurons	Cacna1d
0	1.16936	0.76	0.186	0	Neurons	Sez6l
0	1.16755	0.983	0.632	0	Neurons	Gria2
0	1.16679	0.641	0.167	0	Neurons	Fstl5
0	1.16387	0.597	0.129	0	Neurons	Slc35f4
0	1.15995	0.792	0.134	0	Neurons	Plekha6
0	1.15991	0.866	0.294	0	Neurons	Scn1a
0	1.1568	0.838	0.346	0	Neurons	Cit
0	1.15464	0.846	0.354	0	Neurons	Ntrk3
0	1.15438	0.92	0.36	0	Neurons	Scn2a
0	1.15361	0.799	0.149	0	Neurons	Sptbn4
0	1.15124	0.957	0.514	0	Neurons	Mapk10
0	1.15109	0.72	0.1	0	Neurons	Ank1
0	1.15107	0.521	0.124	0	Neurons	A330008L17Rik
0	1.14686	0.818	0.195	0	Neurons	Wnk2
0	1.1467	0.835	0.227	0	Neurons	Pacsin1
0	1.14564	0.335	0.093	0	Neurons	Nwd2
0	1.14507	0.962	0.584	0	Neurons	A230057D06Rik
0	1.14373	0.99	0.904	0	Neurons	Nlgn1
0	1.14199	0.688	0.246	0	Neurons	Prr16
0	1.13954	0.887	0.545	0	Neurons	Inpp4b
0	1.13818	0.826	0.201	0	Neurons	Reep1
0	1.13541	0.712	0.109	0	Neurons	Lrfn2
0	1.135	0.655	0.096	0	Neurons	Kif26b
0	1.13349	0.795	0.271	0	Neurons	Esrrg
0	1.1331	0.74	0.152	0	Neurons	Fhod3
0	1.12622	0.849	0.304	0	Neurons	Vsnl1
0	1.12514	0.462	0.101	0	Neurons	Kcnmb2
0	1.12506	0.854	0.258	0	Neurons	C530008M17Rik
0	1.12048	0.682	0.094	0	Neurons	Ptprr
0	1.11966	0.934	0.381	0	Neurons	Nalcn
0	1.11845	0.74	0.341	0	Neurons	Grik1
0	1.1179	0.919	0.411	0	Neurons	5330434G04Rik
0	1.11764	0.738	0.361	0	Neurons	Ptprt
0	1.11065	0.344	0.094	0	Neurons	Ebf1
0	1.10978	0.947	0.537	0	Neurons	Pclo
0	1.10501	0.754	0.159	0	Neurons	Clvs1
0	1.10484	0.514	0.147	0	Neurons	Kctd8
0	1.10072	0.706	0.106	0	Neurons	Syt16
0	1.09759	0.46	0.09	0	Neurons	Pld5
0	1.09724	0.554	0.227	0	Neurons	Foxp2
0	1.09661	0.582	0.199	0	Neurons	Gm20754
0	1.09572	0.771	0.252	0	Neurons	Gabra2
0	1.09546	0.678	0.106	0	Neurons	Kcnj6
0	1.09318	0.608	0.15	0	Neurons	St6galnac5
0	1.08872	0.535	0.138	0	Neurons	Chrm2
0	1.08469	0.879	0.292	0	Neurons	Stau2
0	1.08012	0.986	0.792	0	Neurons	Kcnd2
0	1.07719	0.571	0.108	0	Neurons	Plcxd3
0	1.0752	0.997	0.964	0	Neurons	Lsamp
0	1.0751	0.904	0.354	0	Neurons	Pak3
0	1.07445	0.964	0.606	0	Neurons	Kcnq1ot1
0	1.07362	0.869	0.314	0	Neurons	A330076H08Rik
0	1.07202	0.749	0.136	0	Neurons	Grb10
0	1.06837	0.637	0.12	0	Neurons	Vat1l
0	1.06437	0.764	0.147	0	Neurons	Gm45846
0	1.05803	0.575	0.138	0	Neurons	Caln1
0	1.05371	0.976	0.725	0	Neurons	Xkr4
0	1.05361	0.754	0.198	0	Neurons	Kcnj3
0	1.05349	0.649	0.11	0	Neurons	Lin7a
0	1.05151	0.682	0.13	0	Neurons	Gm26691
0	1.05051	0.38	0.052	0	Neurons	Ankfn1
0	1.04728	0.5	0.072	0	Neurons	Trpc5
0	1.04423	0.726	0.088	0	Neurons	A230103L15Rik
0	1.04386	0.798	0.181	0	Neurons	Nrg2
0	1.04074	0.664	0.078	0	Neurons	Nipal2
0	1.03625	0.48	0.071	0	Neurons	Gm30382
0	1.03522	0.76	0.208	0	Neurons	Aff2
0	1.03216	0.84	0.318	0	Neurons	Atrnl1
0	1.03127	0.755	0.131	0	Neurons	Shank1
0	1.03064	0.949	0.549	0	Neurons	Map1b
0	1.03017	0.571	0.071	0	Neurons	Me3
0	1.02983	0.781	0.158	0	Neurons	Arhgap44
0	1.02559	0.919	0.377	0	Neurons	Trio
0	1.02425	0.681	0.096	0	Neurons	Gm1043
0	1.02328	0.834	0.389	0	Neurons	Tmem108
0	1.0227	0.6	0.194	0	Neurons	Alk
0	1.01039	0.806	0.308	0	Neurons	Rgs7bp
0	1.0102	0.885	0.378	0	Neurons	Atp2b2
0	1.0086	0.578	0.048	0	Neurons	AC154538.1
0	1.00856	0.722	0.225	0	Neurons	Adarb1
0	1.00812	0.601	0.186	0	Neurons	Hcn1
0	1.00691	0.759	0.356	0	Neurons	Sorcs3
0	1.00589	0.866	0.554	0	Neurons	Zfhx3
0	1.00487	0.638	0.118	0	Neurons	Ak5
0	1.0045	0.985	0.906	0	Neurons	Il1rapl1
0	1.00404	0.734	0.29	0	Neurons	Nell2
0	1.0037	0.786	0.19	0	Neurons	Rgs17
0	1.00135	0.805	0.358	0	Neurons	Xkr6
0	-1.00394	0.823	0.811	0	Neurons	Atp8a1
0	-1.00454	0.753	0.891	0	Neurons	Tcf4
0	-1.0094	0.077	0.292	0	Neurons	Tnfaip6
0	-1.01616	0.093	0.345	0	Neurons	Plekhg3
0	-1.01626	0.116	0.347	0	Neurons	Gm42692
0	-1.02333	0.816	0.78	0	Neurons	Dip2b
0	-1.02527	0.357	0.472	0	Neurons	Rcbtb1
0	-1.02882	0.361	0.493	0	Neurons	Vgll4
0	-1.02916	0.711	0.727	0	Neurons	Map4k4
0	-1.03259	0.065	0.313	0	Neurons	Olfml1
0	-1.03567	0.772	0.739	0	Neurons	Aplp1
0	-1.03849	0.129	0.335	0	Neurons	Hapln2
0	-1.04384	0.536	0.641	0	Neurons	Ptprk
0	-1.04732	0.173	0.397	0	Neurons	Kcnj10
0	-1.05384	0.512	0.569	0	Neurons	Abhd17b
0	-1.05401	0.255	0.374	0	Neurons	Pls1
0	-1.05438	0.526	0.583	0	Neurons	Rnf13
0	-1.05587	0.653	0.672	0	Neurons	5031439G07Rik
0	-1.05595	0.172	0.339	0	Neurons	Abca1
0	-1.0588	0.481	0.524	0	Neurons	Pacs2
0	-1.06658	0.102	0.257	0	Neurons	Ccnd3
0	-1.07481	0.503	0.557	0	Neurons	Rap1a
0	-1.08118	0.462	0.517	0	Neurons	Cntn2
0	-1.08652	0.832	0.749	0	Neurons	Fmnl2
0	-1.08767	0.204	0.423	0	Neurons	Ston2
0	-1.09137	0.444	0.522	0	Neurons	Usp54
0	-1.10315	0.849	0.809	0	Neurons	Fgfr2
0	-1.10947	0.107	0.352	0	Neurons	Galnt6
0	-1.10987	0.866	0.801	0	Neurons	Limch1
0	-1.11296	0.617	0.811	0	Neurons	Sox2ot
0	-1.1179	0.95	0.829	0	Neurons	Mapt
0	-1.12738	0.334	0.44	0	Neurons	Pik3c2b
0	-1.12826	0.406	0.621	0	Neurons	Chd7
0	-1.13764	0.267	0.482	0	Neurons	Glul
0	-1.13776	0.833	0.844	0	Neurons	Tcf12
0	-1.14052	0.085	0.346	0	Neurons	D7Ertd443e
0	-1.14818	0.689	0.637	0	Neurons	Mbnl1
0	-1.14837	0.297	0.467	0	Neurons	Smad7
0	-1.16368	0.398	0.496	0	Neurons	Gas7
0	-1.16594	0.211	0.419	0	Neurons	Arsg
0	-1.17307	0.152	0.407	0	Neurons	Igsf11
0	-1.17736	0.641	0.697	0	Neurons	Ptn
0	-1.18096	0.18	0.444	0	Neurons	Csrp1
0	-1.18989	0.44	0.615	0	Neurons	Pik3r1
0	-1.19362	0.237	0.424	0	Neurons	Elovl7
0	-1.20061	0.824	0.775	0	Neurons	Tulp4
0	-1.20205	0.838	0.808	0	Neurons	Elmo1
0	-1.20731	0.105	0.331	0	Neurons	Anln
0	-1.20845	0.854	0.86	0	Neurons	Fth1
0	-1.21106	0.911	0.898	0	Neurons	Mbnl2
0	-1.21243	0.712	0.654	0	Neurons	Ttll7
0	-1.21274	0.068	0.333	0	Neurons	Rasgrp3
0	-1.21427	0.156	0.35	0	Neurons	Mob3b
0	-1.21487	0.228	0.522	0	Neurons	Nfix
0	-1.22449	0.558	0.632	0	Neurons	Gm4258
0	-1.22515	0.732	0.771	0	Neurons	Hipk2
0	-1.2307	0.189	0.394	0	Neurons	Tmod1
0	-1.23736	0.471	0.566	0	Neurons	Bcl2l1
0	-1.24584	0.098	0.34	0	Neurons	Gm10863
0	-1.26031	0.869	0.89	0	Neurons	Foxn3
0	-1.26331	0.167	0.427	0	Neurons	Ermn
0	-1.2643	0.642	0.683	0	Neurons	Cdc37l1
0	-1.27029	0.282	0.46	0	Neurons	Nkain1
0	-1.27576	0.148	0.448	0	Neurons	Ppfibp2
0	-1.27607	0.269	0.488	0	Neurons	Bmp2k
0	-1.28047	0.476	0.629	0	Neurons	Ubash3b
0	-1.28266	0.294	0.484	0	Neurons	Synj2
0	-1.28399	0.636	0.717	0	Neurons	Trf
0	-1.2841	0.808	0.819	0	Neurons	Wnk1
0	-1.28486	0.546	0.621	0	Neurons	Otud7b
0	-1.2906	0.178	0.422	0	Neurons	Skap2
0	-1.29679	0.166	0.478	0	Neurons	Clic4
0	-1.30284	0.577	0.674	0	Neurons	Myo6
0	-1.30681	0.465	0.542	0	Neurons	Slain1
0	-1.3102	0.906	0.881	0	Neurons	Mast4
0	-1.31215	0.123	0.458	0	Neurons	Megf10
0	-1.31304	0.996	0.991	0	Neurons	Pcdh9
0	-1.31843	0.661	0.725	0	Neurons	Apod
0	-1.32717	0.435	0.599	0	Neurons	Cldn11
0	-1.33078	0.185	0.421	0	Neurons	Opalin
0	-1.33081	0.822	0.843	0	Neurons	Scd2
0	-1.33233	0.335	0.44	0	Neurons	Epb41l2
0	-1.33278	0.362	0.577	0	Neurons	Arap2
0	-1.33585	0.761	0.744	0	Neurons	Apoe
0	-1.33825	0.941	0.802	0	Neurons	Frmd5
0	-1.34315	0.101	0.448	0	Neurons	Dock5
0	-1.34361	0.232	0.375	0	Neurons	Gm37459
0	-1.34917	0.668	0.697	0	Neurons	Vmp1
0	-1.35228	0.66	0.654	0	Neurons	Pak1
0	-1.35274	0.759	0.753	0	Neurons	Ptgds
0	-1.36431	0.161	0.429	0	Neurons	Myo1e
0	-1.37405	0.414	0.586	0	Neurons	Mitf
0	-1.37503	0.07	0.4	0	Neurons	AC122117.2
0	-1.37911	0.738	0.719	0	Neurons	Bin1
0	-1.3803	0.072	0.322	0	Neurons	4930420G21Rik
0	-1.3858	0.682	0.723	0	Neurons	Kif13a
0	-1.38742	0.611	0.623	0	Neurons	Pacrg
0	-1.39029	0.321	0.573	0	Neurons	St6gal1
0	-1.3913	0.235	0.504	0	Neurons	Arhgef10
0	-1.39465	0.772	0.808	0	Neurons	Rnf220
0	-1.40852	0.851	0.859	0	Neurons	Npas3
0	-1.40978	0.421	0.62	0	Neurons	Gna12
0	-1.41356	0.544	0.681	0	Neurons	Mal
0	-1.41389	0.221	0.514	0	Neurons	Litaf
0	-1.41795	0.523	0.644	0	Neurons	Slc12a2
0	-1.42457	0.318	0.426	0	Neurons	4930419G24Rik
0	-1.44786	0.773	0.819	0	Neurons	Tbc1d5
0	-1.45098	0.364	0.558	0	Neurons	Rffl
0	-1.454	0.202	0.476	0	Neurons	Kcnk13
0	-1.45616	0.178	0.54	0	Neurons	Hepacam
0	-1.46074	0.177	0.53	0	Neurons	Ttyh2
0	-1.47432	0.258	0.606	0	Neurons	Bcas1
0	-1.47452	0.343	0.55	0	Neurons	Mast3
0	-1.48595	0.124	0.476	0	Neurons	Cdh19
0	-1.48899	0.133	0.399	0	Neurons	Il33
0	-1.49411	0.561	0.681	0	Neurons	Tubb4a
0	-1.49454	0.965	0.901	0	Neurons	Nkain2
0	-1.49951	0.48	0.639	0	Neurons	2023-09-04
0	-1.49955	0.348	0.542	0	Neurons	Tspan2
0	-1.51326	0.888	0.878	0	Neurons	Rtn4
0	-1.51495	0.813	0.687	0	Neurons	Pak7
0	-1.51499	0.882	0.805	0	Neurons	Edil3
0	-1.55147	0.39	0.555	0	Neurons	Myo1d
0	-1.56135	0.194	0.468	0	Neurons	Pstpip2
0	-1.57826	0.383	0.584	0	Neurons	Phldb1
0	-1.58144	0.773	0.711	0	Neurons	Ano4
0	-1.58225	0.238	0.528	0	Neurons	Creb5
0	-1.60355	0.576	0.716	0	Neurons	Erbin
0	-1.61166	0.212	0.524	0	Neurons	Plekhh1
0	-1.61509	0.133	0.473	0	Neurons	Lama2
0	-1.61776	0.364	0.646	0	Neurons	Dleu2
0	-1.61792	0.171	0.503	0	Neurons	1700047M11Rik
0	-1.62246	0.237	0.578	0	Neurons	Gjc3
0	-1.63624	0.502	0.757	0	Neurons	Rab31
0	-1.64137	0.706	0.765	0	Neurons	2023-09-07
0	-1.64429	0.239	0.585	0	Neurons	Gatm
0	-1.67122	0.282	0.656	0	Neurons	Wipf1
0	-1.67339	0.571	0.648	0	Neurons	Ypel2
0	-1.67502	0.169	0.411	0	Neurons	Slc1a3
0	-1.69628	0.711	0.819	0	Neurons	Gpm6b
0	-1.70801	0.478	0.733	0	Neurons	Pip4k2a
0	-1.72239	0.407	0.556	0	Neurons	Adipor2
0	-1.73829	0.109	0.437	0	Neurons	A330049N07Rik
0	-1.73839	0.085	0.395	0	Neurons	C030029H02Rik
0	-1.75353	0.762	0.844	0	Neurons	Plxdc2
0	-1.75394	0.34	0.628	0	Neurons	Car2
0	-1.75559	0.13	0.313	0	Neurons	Mertk
0	-1.77287	0.631	0.762	0	Neurons	Frmd4b
0	-1.78176	0.603	0.681	0	Neurons	Klhl2
0	-1.78956	0.447	0.601	0	Neurons	Ppp1r16b
0	-1.79233	0.598	0.74	0	Neurons	Kif13b
0	-1.7941	0.151	0.576	0	Neurons	Daam2
0	-1.81341	0.161	0.48	0	Neurons	Ninj2
0	-1.82251	0.104	0.494	0	Neurons	Gm4593
0	-1.83239	0.543	0.839	0	Neurons	Nfia
0	-1.84363	0.727	0.711	0	Neurons	Map7
0	-1.85529	0.576	0.762	0	Neurons	Grm3
0	-1.86659	0.336	0.628	0	Neurons	Ugt8a
0	-1.87854	0.328	0.76	0	Neurons	Dock1
0	-1.87931	0.251	0.594	0	Neurons	Fa2h
0	-1.88882	0.28	0.553	0	Neurons	Sytl2
0	-1.90071	0.218	0.574	0	Neurons	Pde8a
0	-1.90546	0.301	0.691	0	Neurons	Gab1
0	-1.95513	0.111	0.474	0	Neurons	A230001M10Rik
0	-1.95934	0.489	0.772	0	Neurons	Cdh20
0	-1.96465	0.86	0.926	0	Neurons	Fnbp1
0	-1.97195	0.833	0.786	0	Neurons	Pex5l
0	-2.04448	0.641	0.724	0	Neurons	Arhgap23
0	-2.0502	0.308	0.646	0	Neurons	Mog
0	-2.07233	0.981	0.985	0	Neurons	Plp1
0	-2.09072	0.556	0.702	0	Neurons	Zfp536
0	-2.11779	0.573	0.752	0	Neurons	Enpp2
0	-2.13122	0.435	0.762	0	Neurons	Cdk19
0	-2.15965	0.395	0.531	0	Neurons	Lrmda
0	-2.17303	0.564	0.769	0	Neurons	Mag
0	-2.19924	0.836	0.892	0	Neurons	Phlpp1
0	-2.2196	0.929	0.837	0	Neurons	Tmeff2
0	-2.23809	0.382	0.67	0	Neurons	Mobp
0	-2.26919	0.7	0.709	0	Neurons	St6galnac3
0	-2.30497	0.204	0.613	0	Neurons	Sec14l5
0	-2.32235	0.192	0.625	0	Neurons	Aspa
0	-2.36606	0.919	0.841	0	Neurons	Slc24a2
0	-2.44129	0.949	0.935	0	Neurons	Pde4b
0	-2.45804	0.341	0.661	0	Neurons	Gm16168
0	-2.46854	0.757	0.861	0	Neurons	Dock10
0	-2.48032	0.753	0.889	0	Neurons	Plcl1
0	-2.52913	0.784	0.983	0	Neurons	Qk
0	-2.59244	0.559	0.913	0	Neurons	Zeb2
0	-2.71547	0.405	0.768	0	Neurons	Neat1
0	-2.87428	0.684	0.813	0	Neurons	Mbp
0	-3.2237	0.45	0.73	0	Neurons	St18
0	-3.38193	0.385	0.73	0	Neurons	Prr5l
4.00766e-299	-1.34274	0.26	0.38	1.31992e-294	Neurons	Plpp3
2.48742e-288	-1.08617	0.459	0.494	8.19233e-284	Neurons	Kcna1
4.97462e-277	-1.28641	0.829	0.688	1.63839e-272	Neurons	Ctnna3
2.10397e-273	-1.05927	0.527	0.524	6.92944e-269	Neurons	Add3
2.18174e-255	-1.05843	0.539	0.518	7.18556e-251	Neurons	Plekha1
1.83711e-191	-1.02723	0.557	0.505	6.05053e-187	Neurons	Hcn2
5.85721e-184	-1.07328	0.301	0.364	1.92907e-179	Neurons	Paqr8
2.90913e-155	-1.47125	0.206	0.286	9.58121e-151	Neurons	Tgfbr1
1.216e-154	-1.01184	0.549	0.514	4.00488e-150	Neurons	Gm48678
1.8102e-96	-1.29869	0.319	0.346	5.9619e-92	Neurons	Atp1a2
4.46173e-58	-1.07361	0.338	0.33	1.46947e-53	Neurons	Lgmn
5.59973e-49	-1.0285	0.407	0.371	1.84427e-44	Neurons	Ptch1
9.91858e-49	-1.31015	0.256	0.268	3.26668e-44	Neurons	Slc6a11
3.13824e-41	-1.05741	0.783	0.493	1.03358e-36	Neurons	Pitpnc1
8.5913e-37	-1.17066	0.344	0.329	2.82955e-32	Neurons	Rreb1
1.86428e-31	-1.02951	0.338	0.314	6.14001e-27	Neurons	Zfp710
7.50222e-23	-1.28388	0.705	0.508	2.47085e-18	Neurons	Gpc5
1.47492e-20	-1.02246	0.347	0.307	4.85764e-16	Neurons	Hexb
3.57673e-14	-1.09613	0.515	0.399	1.178e-09	Neurons	Sparcl1
2.20536e-07	-1.3578	0.623	0.426	0.00726334	Neurons	Slc1a2
0	3.91107	0.992	0.365	0	Oligodendrocytes	Prr5l
0	3.82519	0.995	0.415	0	Oligodendrocytes	St18
0	3.41061	0.998	0.643	0	Oligodendrocytes	Mbp
0	3.12335	1	0.921	0	Oligodendrocytes	Pde4b
0	3.12272	1	0.84	0	Oligodendrocytes	Slc24a2
0	2.98263	0.999	0.845	0	Oligodendrocytes	Tmeff2
0	2.92903	0.903	0.324	0	Oligodendrocytes	Gm16168
0	2.92463	0.978	0.599	0	Oligodendrocytes	St6galnac3
0	2.84025	0.913	0.185	0	Oligodendrocytes	Sec14l5
0	2.79261	0.901	0.189	0	Oligodendrocytes	Aspa
0	2.78484	0.978	0.485	0	Oligodendrocytes	Zfp536
0	2.75662	0.997	0.744	0	Oligodendrocytes	Plcl1
0	2.73765	0.925	0.431	0	Oligodendrocytes	Neat1
0	2.7278	0.986	0.746	0	Oligodendrocytes	Pex5l
0	2.7068	0.906	0.36	0	Oligodendrocytes	Mobp
0	2.67044	0.996	0.73	0	Oligodendrocytes	Dock10
0	2.60566	0.968	0.568	0	Oligodendrocytes	Arhgap23
0	2.58987	0.97	0.535	0	Oligodendrocytes	Mag
0	2.5824	0.968	0.533	0	Oligodendrocytes	Enpp2
0	2.51358	0.908	0.287	0	Oligodendrocytes	Mog
0	2.48296	0.962	0.628	0	Oligodendrocytes	Map7
0	2.47051	0.722	0.101	0	Oligodendrocytes	A230001M10Rik
0	2.42253	0.818	0.242	0	Oligodendrocytes	Sytl2
0	2.38806	0.863	0.228	0	Oligodendrocytes	Fa2h
0	2.36206	0.991	0.811	0	Oligodendrocytes	Phlpp1
0	2.35849	1	0.912	0	Oligodendrocytes	Nkain2
0	2.34612	0.861	0.384	0	Oligodendrocytes	Ppp1r16b
0	2.3349	0.813	0.21	0	Oligodendrocytes	Pde8a
0	2.32912	0.869	0.313	0	Oligodendrocytes	Ugt8a
0	2.3273	0.712	0.147	0	Oligodendrocytes	Ninj2
0	2.30679	0.966	0.661	0	Oligodendrocytes	Ano4
0	2.29658	0.908	0.535	0	Oligodendrocytes	Klhl2
0	2.29283	0.747	0.1	0	Oligodendrocytes	Gm4593
0	2.25608	0.993	0.792	0	Oligodendrocytes	Edil3
0	2.25245	1	0.976	0	Oligodendrocytes	Plp1
0	2.25129	0.95	0.683	0	Oligodendrocytes	Pak7
0	2.24833	0.908	0.49	0	Oligodendrocytes	Ypel2
0	2.24452	0.607	0.077	0	Oligodendrocytes	C030029H02Rik
0	2.23035	0.664	0.099	0	Oligodendrocytes	A330049N07Rik
0	2.22745	0.896	0.461	0	Oligodendrocytes	Cdk19
0	2.1598	0.978	0.715	0	Oligodendrocytes	Rnf220
0	2.15387	0.743	0.371	0	Oligodendrocytes	Adipor2
0	2.1526	0.996	0.835	0	Oligodendrocytes	Frmd5
0	2.1364	0.992	0.85	0	Oligodendrocytes	Fnbp1
0	2.12831	0.83	0.221	0	Oligodendrocytes	Gjc3
0	2.12822	0.887	0.232	0	Oligodendrocytes	Bcas1
0	2.10119	0.745	0.157	0	Oligodendrocytes	1700047M11Rik
0	2.09613	0.781	0.187	0	Oligodendrocytes	Plekhh1
0	2.09612	0.831	0.336	0	Oligodendrocytes	Phldb1
0	2.08365	0.821	0.334	0	Oligodendrocytes	Car2
0	2.07071	0.805	0.333	0	Oligodendrocytes	Myo1d
0	2.06048	0.997	0.825	0	Oligodendrocytes	Qk
0	2.04268	0.759	0.218	0	Oligodendrocytes	Creb5
0	2.0369	0.839	0.336	0	Oligodendrocytes	Gab1
0	2.03176	0.92	0.707	0	Oligodendrocytes	Ctnna3
0	2.02056	0.911	0.566	0	Oligodendrocytes	Kif13b
0	2.01029	0.646	0.259	0	Oligodendrocytes	4930419G24Rik
0	2.00832	0.924	0.659	0	Oligodendrocytes	2023-09-07
0	2.00535	0.684	0.176	0	Oligodendrocytes	Pstpip2
0	1.99228	0.897	0.568	0	Oligodendrocytes	Grm3
0	1.98789	0.796	0.239	0	Oligodendrocytes	Gatm
0	1.94332	0.759	0.311	0	Oligodendrocytes	Tspan2
0	1.91407	0.988	0.859	0	Oligodendrocytes	Mast4
0	1.91153	1	0.992	0	Oligodendrocytes	Pcdh9
0	1.89192	0.881	0.513	0	Oligodendrocytes	Tubb4a
0	1.89053	0.766	0.309	0	Oligodendrocytes	Mast3
0	1.87978	0.983	0.615	0	Oligodendrocytes	Zeb2
0	1.8705	0.846	0.439	0	Oligodendrocytes	2023-09-04
0	1.85615	0.567	0.192	0	Oligodendrocytes	Gm37459
0	1.85389	0.874	0.575	0	Oligodendrocytes	Pak1
0	1.83021	0.781	0.392	0	Oligodendrocytes	Slain1
0	1.82988	0.494	0.065	0	Oligodendrocytes	4930420G21Rik
0	1.82153	0.617	0.064	0	Oligodendrocytes	AC122117.2
0	1.81562	0.941	0.594	0	Oligodendrocytes	Frmd4b
0	1.81092	0.855	0.556	0	Oligodendrocytes	Erbin
0	1.79187	0.972	0.849	0	Oligodendrocytes	Rtn4
0	1.78517	0.717	0.217	0	Oligodendrocytes	Arhgef10
0	1.78194	0.696	0.234	0	Oligodendrocytes	Nkain1
0	1.77794	0.789	0.551	0	Oligodendrocytes	Pacrg
0	1.77722	0.886	0.61	0	Oligodendrocytes	Ttll7
0	1.76287	0.986	0.862	0	Oligodendrocytes	Mapt
0	1.74528	0.896	0.531	0	Oligodendrocytes	Dscaml1
0	1.74316	0.826	0.482	0	Oligodendrocytes	Slc12a2
0	1.73676	0.515	0.151	0	Oligodendrocytes	Il33
0	1.72869	0.873	0.634	0	Oligodendrocytes	Kif13a
0	1.70832	0.886	0.468	0	Oligodendrocytes	Ptprk
0	1.70699	0.98	0.598	0	Oligodendrocytes	Sox2ot
0	1.70266	0.515	0.088	0	Oligodendrocytes	Gm10863
0	1.69549	0.59	0.176	0	Oligodendrocytes	Opalin
0	1.68931	0.88	0.514	0	Oligodendrocytes	Cdh20
0	1.68442	0.587	0.163	0	Oligodendrocytes	Tmod1
0	1.68252	0.683	0.263	0	Oligodendrocytes	Synj2
0	1.67517	0.865	0.611	0	Oligodendrocytes	Vmp1
0	1.65469	0.727	0.345	0	Oligodendrocytes	Rffl
0	1.64194	0.7	0.203	0	Oligodendrocytes	Daam2
0	1.6397	0.922	0.697	0	Oligodendrocytes	Gpm6b
0	1.63253	0.619	0.206	0	Oligodendrocytes	Elovl7
0	1.63201	0.794	0.498	0	Oligodendrocytes	Otud7b
0	1.6306	0.615	0.156	0	Oligodendrocytes	Ermn
0	1.62032	0.851	0.587	0	Oligodendrocytes	Cdc37l1
0	1.61633	0.711	0.384	0	Oligodendrocytes	Kcna1
0	1.61318	0.613	0.154	0	Oligodendrocytes	Cdh19
0	1.61115	0.652	0.278	0	Oligodendrocytes	Pik3c2b
0	1.60039	0.809	0.508	0	Oligodendrocytes	Gm4258
0	1.59119	0.676	0.352	0	Oligodendrocytes	Gas7
0	1.59057	0.804	0.529	0	Oligodendrocytes	Mal
0	1.58506	0.821	0.406	0	Oligodendrocytes	Dock1
0	1.58105	0.967	0.853	0	Oligodendrocytes	Prickle2
0	1.57512	0.898	0.765	0	Oligodendrocytes	Tulp4
0	1.5644	0.664	0.209	0	Oligodendrocytes	Ttyh2
0	1.5546	0.475	0.103	0	Oligodendrocytes	Anln
0	1.54542	0.737	0.421	0	Oligodendrocytes	Cldn11
0	1.54291	0.852	0.646	0	Oligodendrocytes	Shtn1
0	1.51715	0.519	0.08	0	Oligodendrocytes	D7Ertd443e
0	1.51681	0.482	0.152	0	Oligodendrocytes	Mob3b
0	1.51656	0.716	0.399	0	Oligodendrocytes	Cntn2
0	1.51332	0.982	0.846	0	Oligodendrocytes	Dnm3
0	1.51041	0.665	0.232	0	Oligodendrocytes	Litaf
0	1.50256	0.555	0.214	0	Oligodendrocytes	Pls1
0	1.49654	0.594	0.163	0	Oligodendrocytes	Ppfibp2
0	1.49179	0.83	0.534	0	Oligodendrocytes	Rab31
0	1.49018	0.592	0.127	0	Oligodendrocytes	Dock5
0	1.49006	0.87	0.676	0	Oligodendrocytes	Bin1
0	1.48511	0.81	0.736	0	Oligodendrocytes	Ptgds
0	1.47852	0.813	0.645	0	Oligodendrocytes	Slc44a1
0	1.47836	0.907	0.75	0	Oligodendrocytes	Tbc1d5
0	1.47739	0.587	0.196	0	Oligodendrocytes	Arsg
0	1.47479	1	0.979	0	Oligodendrocytes	Magi2
0	1.47069	0.674	0.48	0	Oligodendrocytes	Hcn2
0	1.46825	0.926	0.803	0	Oligodendrocytes	Limch1
0	1.46381	0.709	0.486	0	Oligodendrocytes	Eml1
0	1.45337	0.816	0.642	0	Oligodendrocytes	Apod
0	1.45034	0.79	0.511	0	Oligodendrocytes	Il1rap
0	1.42729	0.702	0.481	0	Oligodendrocytes	Kndc1
0	1.42638	0.692	0.334	0	Oligodendrocytes	St6gal1
0	1.42192	0.69	0.398	0	Oligodendrocytes	Usp54
0	1.41132	0.729	0.508	0	Oligodendrocytes	Dip2a
0	1.40844	0.968	0.881	0	Oligodendrocytes	Mbnl2
0	1.40308	0.566	0.142	0	Oligodendrocytes	Sox10
0	1.40135	0.499	0.109	0	Oligodendrocytes	Galnt6
0	1.39761	0.767	0.495	0	Oligodendrocytes	Clmn
0	1.3961	0.49	0.118	0	Oligodendrocytes	Hapln2
0	1.38604	0.593	0.222	0	Oligodendrocytes	Kcnk13
0	1.38374	0.66	0.282	0	Oligodendrocytes	Adamtsl1
0	1.38359	0.792	0.604	0	Oligodendrocytes	Ankrd28
0	1.38264	0.773	0.595	0	Oligodendrocytes	Lpgat1
0	1.38024	0.513	0.107	0	Oligodendrocytes	Gm42692
0	1.37921	0.43	0.105	0	Oligodendrocytes	4930511M06Rik
0	1.37813	0.942	0.888	0	Oligodendrocytes	Sik3
0	1.36968	0.772	0.605	0	Oligodendrocytes	Nbas
0	1.36787	0.789	0.615	0	Oligodendrocytes	Ttll5
0	1.36564	0.654	0.388	0	Oligodendrocytes	Grb14
0	1.36353	0.797	0.624	0	Oligodendrocytes	Trf
0	1.36317	0.484	0.065	0	Oligodendrocytes	Insc
0	1.36249	0.631	0.49	0	Oligodendrocytes	Plekha1
0	1.36161	0.579	0.176	0	Oligodendrocytes	Cobll1
0	1.36141	0.782	0.661	0	Oligodendrocytes	Zdhhc20
0	1.35766	0.668	0.436	0	Oligodendrocytes	Pacs2
0	1.35603	0.64	0.32	0	Oligodendrocytes	Rcbtb1
0	1.3498	0.387	0.081	0	Oligodendrocytes	Gm42413
0	1.34974	0.518	0.274	0	Oligodendrocytes	A330015K06Rik
0	1.34721	0.428	0.075	0	Oligodendrocytes	Tnfaip6
0	1.34423	0.859	0.707	0	Oligodendrocytes	Hipk2
0	1.33463	0.601	0.286	0	Oligodendrocytes	Smad7
0	1.32964	0.578	0.326	0	Oligodendrocytes	Tmeff1
0	1.32937	0.729	0.492	0	Oligodendrocytes	Aatk
0	1.32905	0.376	0.082	0	Oligodendrocytes	Gm28376
0	1.3254	0.455	0.114	0	Oligodendrocytes	Jph1
0	1.32158	0.5	0.093	0	Oligodendrocytes	Plekhg3
0	1.31029	0.331	0.054	0	Oligodendrocytes	Cldn14
0	1.30976	0.639	0.382	0	Oligodendrocytes	Ddr1
0	1.30748	0.918	0.798	0	Oligodendrocytes	Fgfr2
0	1.30736	0.572	0.203	0	Oligodendrocytes	Clic4
0	1.30139	0.839	0.495	0	Oligodendrocytes	Plekhg1
0	1.29566	0.62	0.5	0	Oligodendrocytes	Gm48678
0	1.29368	0.453	0.087	0	Oligodendrocytes	Trim59
0	1.29127	0.441	0.074	0	Oligodendrocytes	Olfml1
0	1.28624	0.556	0.164	0	Oligodendrocytes	Megf10
0	1.28325	0.501	0.209	0	Oligodendrocytes	Ccp110
0	1.2801	0.891	0.809	0	Oligodendrocytes	Scd2
0	1.27898	0.676	0.451	0	Oligodendrocytes	Bcl2l1
0	1.27842	0.43	0.07	0	Oligodendrocytes	Atp8b1
0	1.27105	0.87	0.768	0	Oligodendrocytes	Nfasc
0	1.27086	0.739	0.561	0	Oligodendrocytes	Srcin1
0	1.26806	0.59	0.303	0	Oligodendrocytes	Prox1
0	1.26712	0.823	0.66	0	Oligodendrocytes	Dlg1
0	1.26504	0.739	0.549	0	Oligodendrocytes	Ywhaq
0	1.26356	0.844	0.725	0	Oligodendrocytes	Aplp1
0	1.2634	0.506	0.214	0	Oligodendrocytes	Slc25a13
0	1.25986	0.908	0.814	0	Oligodendrocytes	Gnao1
0	1.25861	0.622	0.259	0	Oligodendrocytes	Nfix
0	1.25793	0.687	0.597	0	Oligodendrocytes	Palm2
0	1.25705	0.628	0.229	0	Oligodendrocytes	Hepacam
0	1.25418	0.705	0.435	0	Oligodendrocytes	Gna12
0	1.24982	0.799	0.69	0	Oligodendrocytes	Daam1
0	1.2494	0.912	0.809	0	Oligodendrocytes	Tcf12
0	1.24628	0.884	0.705	0	Oligodendrocytes	Zdhhc14
0	1.24191	0.731	0.461	0	Oligodendrocytes	Stxbp6
0	1.24063	0.685	0.481	0	Oligodendrocytes	Abhd17b
0	1.23291	0.537	0.306	0	Oligodendrocytes	Kctd3
0	1.22829	0.415	0.157	0	Oligodendrocytes	Kif6
0	1.22582	0.382	0.04	0	Oligodendrocytes	Gm13905
0	1.22108	0.877	0.772	0	Oligodendrocytes	Trim2
0	1.21903	0.483	0.195	0	Oligodendrocytes	Heg1
0	1.21736	0.475	0.112	0	Oligodendrocytes	Myrf
0	1.2172	0.787	0.619	0	Oligodendrocytes	Ptn
0	1.21552	0.9	0.809	0	Oligodendrocytes	Agap1
0	1.21347	0.539	0.206	0	Oligodendrocytes	Csrp1
0	1.21145	0.881	0.787	0	Oligodendrocytes	Wnk1
0	1.20752	0.406	0.077	0	Oligodendrocytes	Cpm
0	1.19795	0.714	0.348	0	Oligodendrocytes	Wipf1
0	1.19756	0.772	0.622	0	Oligodendrocytes	Ppp2r3a
0	1.19569	0.777	0.537	0	Oligodendrocytes	Ephb1
0	1.1939	0.653	0.399	0	Oligodendrocytes	Arhgef28
0	1.18876	0.456	0.096	0	Oligodendrocytes	Plxnb3
0	1.18786	0.31	0.033	0	Oligodendrocytes	Gm36855
0	1.18293	0.442	0.112	0	Oligodendrocytes	Lpar1
0	1.17102	0.25	0.042	0	Oligodendrocytes	5033421B08Rik
0	1.16987	0.635	0.39	0	Oligodendrocytes	Arap2
0	1.16644	0.688	0.499	0	Oligodendrocytes	Rnf13
0	1.16209	0.62	0.453	0	Oligodendrocytes	Inpp5f
0	1.16168	0.465	0.117	0	Oligodendrocytes	Tmem63a
0	1.16163	0.924	0.857	0	Oligodendrocytes	Exoc6b
0	1.15883	0.426	0.128	0	Oligodendrocytes	Nfe2l3
0	1.15474	0.952	0.907	0	Oligodendrocytes	Kif1b
0	1.14871	0.357	0.042	0	Oligodendrocytes	Cyp2j12
0	1.13159	0.625	0.494	0	Oligodendrocytes	Desi1
0	1.12923	0.8	0.723	0	Oligodendrocytes	Pkp4
0	1.12605	0.496	0.252	0	Oligodendrocytes	Micall1
0	1.1254	0.659	0.54	0	Oligodendrocytes	Sez6l2
0	1.12346	0.337	0.041	0	Oligodendrocytes	Ankub1
0	1.12317	0.532	0.341	0	Oligodendrocytes	Lrrc8b
0	1.11719	0.468	0.14	0	Oligodendrocytes	Prkcq
0	1.11691	0.391	0.071	0	Oligodendrocytes	Adamts4
0	1.1127	0.648	0.481	0	Oligodendrocytes	Rap1a
0	1.11189	0.431	0.097	0	Oligodendrocytes	Pla2g16
0	1.1108	0.341	0.045	0	Oligodendrocytes	AC115119.1
0	1.11055	0.477	0.185	0	Oligodendrocytes	Igsf11
0	1.1042	0.584	0.389	0	Oligodendrocytes	Kazn
0	1.10056	0.494	0.242	0	Oligodendrocytes	Qdpr
0	1.09527	0.338	0.045	0	Oligodendrocytes	Tnni1
0	1.09497	0.522	0.291	0	Oligodendrocytes	Cipc
0	1.0935	0.507	0.25	0	Oligodendrocytes	Fam102a
0	1.09175	0.442	0.152	0	Oligodendrocytes	Gal3st1
0	1.09089	0.386	0.074	0	Oligodendrocytes	Prima1
0	1.08799	0.667	0.573	0	Oligodendrocytes	Slc38a2
0	1.08713	0.787	0.798	0	Oligodendrocytes	Fmnl2
0	1.08213	0.468	0.201	0	Oligodendrocytes	Efnb3
0	1.07588	0.754	0.569	0	Oligodendrocytes	Myo6
0	1.0732	0.35	0.053	0	Oligodendrocytes	Gm38642
0	1.07315	0.72	0.567	0	Oligodendrocytes	Sema6a
0	1.07163	0.563	0.402	0	Oligodendrocytes	Ube2d1
0	1.06985	0.565	0.405	0	Oligodendrocytes	Jam3
0	1.06863	0.525	0.279	0	Oligodendrocytes	Wscd1
0	1.06292	0.505	0.38	0	Oligodendrocytes	Usp31
0	1.06206	0.889	0.79	0	Oligodendrocytes	Atp8a1
0	1.05702	0.886	0.846	0	Oligodendrocytes	Fth1
0	1.05687	0.928	0.887	0	Oligodendrocytes	Tmcc1
0	1.05638	0.807	0.737	0	Oligodendrocytes	Pard3
0	1.05348	0.583	0.385	0	Oligodendrocytes	Stmn4
0	1.04722	0.551	0.424	0	Oligodendrocytes	Gnai1
0	1.04643	0.584	0.41	0	Oligodendrocytes	Agpat4
0	1.04598	0.582	0.453	0	Oligodendrocytes	Sbf1
0	1.04596	0.321	0.038	0	Oligodendrocytes	Gm48508
0	1.04249	0.309	0.077	0	Oligodendrocytes	Enpp6
0	1.04116	0.515	0.296	0	Oligodendrocytes	Dpy19l1
0	1.04043	0.516	0.315	0	Oligodendrocytes	Tmem151a
0	1.035	0.751	0.627	0	Oligodendrocytes	5031439G07Rik
0	1.03154	0.259	0.029	0	Oligodendrocytes	Gm42756
0	1.02599	0.833	0.757	0	Oligodendrocytes	Ptk2
0	1.02175	0.759	0.528	0	Oligodendrocytes	Pip4k2a
0	1.02143	0.622	0.599	0	Oligodendrocytes	Ablim2
0	1.02011	0.771	0.576	0	Oligodendrocytes	Sh3d19
0	1.01913	0.368	0.091	0	Oligodendrocytes	Adamtsl4
0	1.01906	0.372	0.124	0	Oligodendrocytes	Gm19445
0	1.01862	0.678	0.639	0	Oligodendrocytes	Tmod2
0	1.01077	0.617	0.473	0	Oligodendrocytes	Nrbp2
0	1.01047	0.648	0.511	0	Oligodendrocytes	Osbpl1a
0	1.01003	0.351	0.086	0	Oligodendrocytes	Mboat1
0	1.00855	0.88	0.767	0	Oligodendrocytes	Hecw2
0	1.00127	0.486	0.223	0	Oligodendrocytes	Stxbp3
0	1.00009	0.571	0.465	0	Oligodendrocytes	Dixdc1
0	-1.00163	0.112	0.619	0	Oligodendrocytes	Mirg
0	-1.00257	0.502	0.879	0	Oligodendrocytes	Lncpint
0	-1.00465	0.105	0.321	0	Oligodendrocytes	Slc6a11
0	-1.00584	0.564	0.886	0	Oligodendrocytes	Sgip1
0	-1.00637	0.044	0.37	0	Oligodendrocytes	Gm26905
0	-1.00727	0.545	0.904	0	Oligodendrocytes	Fry
0	-1.00822	0.14	0.598	0	Oligodendrocytes	Nyap2
0	-1.00828	0.1	0.478	0	Oligodendrocytes	Ghr
0	-1.0101	0.34	0.751	0	Oligodendrocytes	Ptprj
0	-1.01047	0.289	0.734	0	Oligodendrocytes	Scn1a
0	-1.01047	0.095	0.551	0	Oligodendrocytes	Gm20642
0	-1.01067	0.222	0.734	0	Oligodendrocytes	Med12l
0	-1.0107	0.266	0.751	0	Oligodendrocytes	Stau2
0	-1.01104	0.155	0.625	0	Oligodendrocytes	Runx1t1
0	-1.01626	0.11	0.483	0	Oligodendrocytes	Caln1
0	-1.01895	0.132	0.525	0	Oligodendrocytes	Cntnap4
0	-1.01966	0.136	0.608	0	Oligodendrocytes	Fhod3
0	-1.02217	0.137	0.671	0	Oligodendrocytes	Lrrfip1
0	-1.02462	0.568	0.909	0	Oligodendrocytes	Tnik
0	-1.0257	0.077	0.31	0	Oligodendrocytes	Lyn
0	-1.02602	0.295	0.766	0	Oligodendrocytes	Lrch1
0	-1.02723	0.187	0.685	0	Oligodendrocytes	Reep1
0	-1.02758	0.091	0.577	0	Oligodendrocytes	Lrfn2
0	-1.02963	0.142	0.575	0	Oligodendrocytes	Gm45881
0	-1.03237	0.113	0.632	0	Oligodendrocytes	Arhgap26.1
0	-1.0328	0.427	0.764	0	Oligodendrocytes	Ptprm
0	-1.04018	0.054	0.389	0	Oligodendrocytes	Mcc
0	-1.04717	0.153	0.674	0	Oligodendrocytes	Ica1
0	-1.04728	0.461	0.875	0	Oligodendrocytes	Large1
0	-1.04736	0.166	0.618	0	Oligodendrocytes	D430041D05Rik
0	-1.04834	0.115	0.534	0	Oligodendrocytes	Ptchd4
0	-1.05165	0.209	0.689	0	Oligodendrocytes	Rapgef4
0	-1.05293	0.114	0.573	0	Oligodendrocytes	Mpp6
0	-1.05828	0.276	0.667	0	Oligodendrocytes	Galnt17
0	-1.06099	0.166	0.567	0	Oligodendrocytes	Mef2c
0	-1.06145	0.154	0.646	0	Oligodendrocytes	Rnf150
0	-1.06182	0.099	0.564	0	Oligodendrocytes	Gm26691
0	-1.06346	0.183	0.488	0	Oligodendrocytes	Cpne4
0	-1.06498	0.136	0.649	0	Oligodendrocytes	Srrm3
0	-1.06628	0.229	0.725	0	Oligodendrocytes	C530008M17Rik
0	-1.06695	0.51	0.851	0	Oligodendrocytes	Snap25
0	-1.06722	0.087	0.477	0	Oligodendrocytes	Nrp1
0	-1.07194	0.117	0.448	0	Oligodendrocytes	Slit2
0	-1.07325	0.139	0.487	0	Oligodendrocytes	Cntnap5c
0	-1.07497	0.126	0.509	0	Oligodendrocytes	St6galnac5
0	-1.07523	0.287	0.608	0	Oligodendrocytes	Maml2
0	-1.07545	0.2	0.593	0	Oligodendrocytes	Olfm3
0	-1.08298	0.115	0.603	0	Oligodendrocytes	Dapk1
0	-1.08311	0.39	0.805	0	Oligodendrocytes	Plcb4
0	-1.08402	0.138	0.54	0	Oligodendrocytes	Galnt18
0	-1.09289	0.262	0.768	0	Oligodendrocytes	Sobp
0	-1.09498	0.123	0.526	0	Oligodendrocytes	Ldb2
0	-1.09687	0.028	0.27	0	Oligodendrocytes	Gm20713
0	-1.09728	0.147	0.703	0	Oligodendrocytes	Dock7
0	-1.09735	0.105	0.547	0	Oligodendrocytes	5730522E02Rik
0	-1.09875	0.157	0.625	0	Oligodendrocytes	Camk2a
0	-1.10094	0.16	0.585	0	Oligodendrocytes	Samd5
0	-1.10403	0.245	0.731	0	Oligodendrocytes	Grin1
0	-1.10505	0.035	0.317	0	Oligodendrocytes	Prex2
0	-1.10531	0.309	0.793	0	Oligodendrocytes	Syn2
0	-1.10577	0.104	0.649	0	Oligodendrocytes	Plekha6
0	-1.10589	0.328	0.802	0	Oligodendrocytes	Sorbs1
0	-1.10687	0.147	0.611	0	Oligodendrocytes	Fam189a1
0	-1.10921	0.106	0.604	0	Oligodendrocytes	Pde8b
0	-1.10991	0.269	0.77	0	Oligodendrocytes	Fut9
0	-1.11108	0.116	0.481	0	Oligodendrocytes	Spon1
0	-1.11189	0.098	0.569	0	Oligodendrocytes	Zfp423
0	-1.1132	0.243	0.684	0	Oligodendrocytes	Gabrb2
0	-1.11503	0.109	0.499	0	Oligodendrocytes	A830018L16Rik
0	-1.11854	0.334	0.827	0	Oligodendrocytes	Camk2d
0	-1.11886	0.128	0.567	0	Oligodendrocytes	Nhs
0	-1.1189	0.132	0.672	0	Oligodendrocytes	Nrg2
0	-1.11971	0.084	0.498	0	Oligodendrocytes	Utrn
0	-1.11973	0.165	0.711	0	Oligodendrocytes	Apba2
0	-1.1231	0.16	0.533	0	Oligodendrocytes	Fstl5
0	-1.12463	0.109	0.424	0	Oligodendrocytes	Pde1a
0	-1.12468	0.102	0.591	0	Oligodendrocytes	Ophn1
0	-1.12589	0.109	0.556	0	Oligodendrocytes	Sorcs2
0	-1.12668	0.207	0.589	0	Oligodendrocytes	Arhgap24
0	-1.12728	0.125	0.644	0	Oligodendrocytes	Plcl2
0	-1.13075	0.05	0.578	0	Oligodendrocytes	Gm44562
0	-1.13212	0.096	0.598	0	Oligodendrocytes	Lpp
0	-1.13264	0.147	0.634	0	Oligodendrocytes	Fam135b
0	-1.13495	0.159	0.636	0	Oligodendrocytes	Sez6l
0	-1.13946	0.058	0.286	0	Oligodendrocytes	Dock2
0	-1.14204	0.099	0.634	0	Oligodendrocytes	Carmil1
0	-1.14458	0.119	0.48	0	Oligodendrocytes	Fstl4
0	-1.14587	0.187	0.644	0	Oligodendrocytes	Grin3a
0	-1.14593	0.221	0.656	0	Oligodendrocytes	Cntn6
0	-1.14956	0.172	0.607	0	Oligodendrocytes	Rbms1
0	-1.14967	0.315	0.669	0	Oligodendrocytes	Cdh8
0	-1.14972	0.762	0.939	0	Oligodendrocytes	Macrod2
0	-1.15274	0.248	0.757	0	Oligodendrocytes	Ppm1e
0	-1.15303	0.239	0.714	0	Oligodendrocytes	Stxbp5l
0	-1.15527	0.098	0.487	0	Oligodendrocytes	Gm28905
0	-1.15688	0.394	0.808	0	Oligodendrocytes	Upp2
0	-1.15809	0.575	0.887	0	Oligodendrocytes	Msi2
0	-1.15895	0.136	0.621	0	Oligodendrocytes	Btbd11
0	-1.16308	0.164	0.688	0	Oligodendrocytes	Jazf1
0	-1.16663	0.097	0.398	0	Oligodendrocytes	6330411D24Rik
0	-1.16854	0.329	0.748	0	Oligodendrocytes	Rab3c
0	-1.17236	0.429	0.824	0	Oligodendrocytes	Slc24a3
0	-1.17354	0.414	0.73	0	Oligodendrocytes	Grm1
0	-1.17671	0.12	0.636	0	Oligodendrocytes	Shank2
0	-1.17812	0.064	0.557	0	Oligodendrocytes	Nrg3os
0	-1.17847	0.188	0.699	0	Oligodendrocytes	Cacna1b
0	-1.17919	0.453	0.855	0	Oligodendrocytes	Cpe
0	-1.18143	0.229	0.733	0	Oligodendrocytes	Osbpl6
0	-1.18215	0.09	0.641	0	Oligodendrocytes	Gm45846
0	-1.18228	0.145	0.447	0	Oligodendrocytes	Nnat
0	-1.18673	0.051	0.477	0	Oligodendrocytes	Mapk4
0	-1.19001	0.566	0.888	0	Oligodendrocytes	Pcdh7
0	-1.19143	0.374	0.794	0	Oligodendrocytes	Ube3a
0	-1.19682	0.126	0.727	0	Oligodendrocytes	Lrp1
0	-1.20143	0.378	0.704	0	Oligodendrocytes	Cacna2d1
0	-1.20269	0.099	0.594	0	Oligodendrocytes	Tmem164
0	-1.20977	0.134	0.451	0	Oligodendrocytes	Lhfp
0	-1.21005	0.142	0.691	0	Oligodendrocytes	Wnk2
0	-1.21406	0.158	0.564	0	Oligodendrocytes	Hs3st5
0	-1.21442	0.05	0.258	0	Oligodendrocytes	Nhsl1
0	-1.21478	0.143	0.595	0	Oligodendrocytes	Srrm4
0	-1.21705	0.074	0.585	0	Oligodendrocytes	4933406I18Rik
0	-1.21881	0.687	0.815	0	Oligodendrocytes	Pcdh15
0	-1.21945	0.72	0.895	0	Oligodendrocytes	Ralyl
0	-1.22901	0.292	0.621	0	Oligodendrocytes	Vav3
0	-1.23038	0.136	0.674	0	Oligodendrocytes	Rimbp2
0	-1.2318	0.218	0.517	0	Oligodendrocytes	Col25a1
0	-1.23321	0.278	0.669	0	Oligodendrocytes	Tox
0	-1.237	0.251	0.819	0	Oligodendrocytes	Fchsd2
0	-1.23746	0.43	0.882	0	Oligodendrocytes	Hivep2
0	-1.23975	0.255	0.783	0	Oligodendrocytes	Farp1
0	-1.23997	0.053	0.484	0	Oligodendrocytes	Gm26883
0	-1.24013	0.249	0.672	0	Oligodendrocytes	Rasgef1b
0	-1.24265	0.23	0.719	0	Oligodendrocytes	Rgs7bp
0	-1.24374	0.215	0.74	0	Oligodendrocytes	Nmnat2
0	-1.24827	0.119	0.611	0	Oligodendrocytes	Sfxn5
0	-1.24885	0.406	0.756	0	Oligodendrocytes	Pcsk2
0	-1.2549	0.192	0.672	0	Oligodendrocytes	Gabra2
0	-1.25598	0.072	0.575	0	Oligodendrocytes	Chst11
0	-1.26718	0.269	0.742	0	Oligodendrocytes	Mmp16
0	-1.26769	0.315	0.808	0	Oligodendrocytes	Arl15
0	-1.26806	0.188	0.607	0	Oligodendrocytes	Prr16
0	-1.26832	0.28	0.749	0	Oligodendrocytes	Cit
0	-1.27178	0.13	0.626	0	Oligodendrocytes	Mtus2
0	-1.2739	0.228	0.769	0	Oligodendrocytes	Unc79
0	-1.27523	0.65	0.892	0	Oligodendrocytes	Ccser1
0	-1.27557	0.289	0.8	0	Oligodendrocytes	Atp2b2
0	-1.27993	0.195	0.677	0	Oligodendrocytes	Slc2a13
0	-1.2802	0.147	0.469	0	Oligodendrocytes	Slit3
0	-1.28138	0.257	0.813	0	Oligodendrocytes	Fmn2
0	-1.28337	0.25	0.556	0	Oligodendrocytes	Htr2c
0	-1.28342	0.366	0.841	0	Oligodendrocytes	Cdk14
0	-1.28376	0.061	0.269	0	Oligodendrocytes	Mertk
0	-1.28472	0.123	0.543	0	Oligodendrocytes	Cdh4
0	-1.28661	0.25	0.619	0	Oligodendrocytes	Cdh12
0	-1.29035	0.278	0.71	0	Oligodendrocytes	Gria3
0	-1.29389	0.231	0.746	0	Oligodendrocytes	Atp8a2
0	-1.29546	0.118	0.56	0	Oligodendrocytes	Adcy2
0	-1.29719	0.242	0.744	0	Oligodendrocytes	Rit2
0	-1.29726	0.316	0.677	0	Oligodendrocytes	Zfp804a
0	-1.2984	0.231	0.691	0	Oligodendrocytes	Klhl29
0	-1.2999	0.246	0.764	0	Oligodendrocytes	Ccdc85a
0	-1.3011	0.099	0.649	0	Oligodendrocytes	Gm44560
0	-1.30539	0.477	0.897	0	Oligodendrocytes	Cntn1
0	-1.30839	0.446	0.848	0	Oligodendrocytes	Astn2
0	-1.30891	0.299	0.756	0	Oligodendrocytes	Brinp1
0	-1.31514	0.134	0.57	0	Oligodendrocytes	Rtl4
0	-1.31638	0.087	0.432	0	Oligodendrocytes	Rreb1
0	-1.31898	0.152	0.637	0	Oligodendrocytes	Adcy8
0	-1.33349	0.134	0.655	0	Oligodendrocytes	Rbfox3
0	-1.33842	0.157	0.538	0	Oligodendrocytes	Unc13c
0	-1.34198	0.89	0.975	0	Oligodendrocytes	Nlgn1
0	-1.34628	0.856	0.917	0	Oligodendrocytes	Opcml
0	-1.35183	0.187	0.64	0	Oligodendrocytes	Ryr2
0	-1.35927	0.209	0.506	0	Oligodendrocytes	Hs3st4
0	-1.36029	0.155	0.53	0	Oligodendrocytes	Nkain3
0	-1.36222	0.391	0.699	0	Oligodendrocytes	Nell1
0	-1.36285	0.149	0.69	0	Oligodendrocytes	Kcnn2
0	-1.36352	0.557	0.872	0	Oligodendrocytes	Hdac9
0	-1.36467	0.484	0.899	0	Oligodendrocytes	Syne1
0	-1.36602	0.234	0.821	0	Oligodendrocytes	Astn1
0	-1.36765	0.181	0.561	0	Oligodendrocytes	Thsd7b
0	-1.3688	0.195	0.784	0	Oligodendrocytes	Nol4
0	-1.37027	0.302	0.746	0	Oligodendrocytes	A230006K03Rik
0	-1.37451	0.125	0.588	0	Oligodendrocytes	Mctp1
0	-1.37568	0.163	0.588	0	Oligodendrocytes	C130073E24Rik
0	-1.38066	0.178	0.747	0	Oligodendrocytes	Ablim1
0	-1.38132	0.599	0.944	0	Oligodendrocytes	Nav3
0	-1.38199	0.284	0.679	0	Oligodendrocytes	Fgf13
0	-1.38346	0.215	0.606	0	Oligodendrocytes	Zfp385b
0	-1.38354	0.737	0.959	0	Oligodendrocytes	Adgrl3
0	-1.38373	0.152	0.643	0	Oligodendrocytes	Kcnd3
0	-1.39627	0.123	0.706	0	Oligodendrocytes	Trerf1
0	-1.39805	0.219	0.641	0	Oligodendrocytes	Efna5
0	-1.39834	0.378	0.815	0	Oligodendrocytes	C230004F18Rik
0	-1.40074	0.288	0.768	0	Oligodendrocytes	Rasgrf1
0	-1.40444	0.195	0.765	0	Oligodendrocytes	Trim9
0	-1.4069	0.356	0.779	0	Oligodendrocytes	Epha5
0	-1.40967	0.435	0.752	0	Oligodendrocytes	Luzp2
0	-1.41505	0.13	0.566	0	Oligodendrocytes	Kcnip1
0	-1.41561	0.74	0.952	0	Oligodendrocytes	Negr1
0	-1.41854	0.263	0.638	0	Oligodendrocytes	Zmat4
0	-1.42191	0.29	0.691	0	Oligodendrocytes	Robo2
0	-1.42764	0.124	0.711	0	Oligodendrocytes	Gucy1a2
0	-1.42772	0.219	0.557	0	Oligodendrocytes	Grm8
0	-1.43081	0.33	0.804	0	Oligodendrocytes	Unc80
0	-1.43168	0.241	0.63	0	Oligodendrocytes	Fam19a2
0	-1.43441	0.279	0.69	0	Oligodendrocytes	Ryr3
0	-1.43755	0.24	0.706	0	Oligodendrocytes	Khdrbs2
0	-1.43765	0.213	0.631	0	Oligodendrocytes	Cep112
0	-1.43915	0.213	0.772	0	Oligodendrocytes	Dok6
0	-1.43945	0.358	0.804	0	Oligodendrocytes	Gpr158
0	-1.44106	0.212	0.734	0	Oligodendrocytes	Hecw1
0	-1.44416	0.433	0.884	0	Oligodendrocytes	Mapk10
0	-1.44823	0.23	0.648	0	Oligodendrocytes	Clstn2
0	-1.45047	0.281	0.797	0	Oligodendrocytes	Sorbs2
0	-1.45116	0.369	0.851	0	Oligodendrocytes	Dclk1
0	-1.45256	0.267	0.704	0	Oligodendrocytes	Arpp21
0	-1.45337	0.268	0.527	0	Oligodendrocytes	Gm32647
0	-1.45978	0.157	0.722	0	Oligodendrocytes	Ksr2
0	-1.46918	0.296	0.749	0	Oligodendrocytes	Shisa9
0	-1.47413	0.279	0.747	0	Oligodendrocytes	Slc35f1
0	-1.47601	0.308	0.835	0	Oligodendrocytes	Prkce
0	-1.47855	0.219	0.755	0	Oligodendrocytes	Atrnl1
0	-1.48189	0.347	0.706	0	Oligodendrocytes	Cacna2d3
0	-1.48329	0.508	0.915	0	Oligodendrocytes	Atxn1
0	-1.48777	0.571	0.908	0	Oligodendrocytes	Dmd
0	-1.49027	0.204	0.674	0	Oligodendrocytes	Pde7b
0	-1.49836	0.567	0.917	0	Oligodendrocytes	Rims2
0	-1.50596	0.241	0.59	0	Oligodendrocytes	Chrm3
0	-1.50915	0.209	0.614	0	Oligodendrocytes	Cntnap5b
0	-1.51362	0.152	0.604	0	Oligodendrocytes	Xylt1
0	-1.51443	0.537	0.865	0	Oligodendrocytes	Ahi1
0	-1.5162	0.228	0.77	0	Oligodendrocytes	Plxna4
0	-1.51629	0.331	0.75	0	Oligodendrocytes	Kcnh7
0	-1.51898	0.207	0.642	0	Oligodendrocytes	Pdzrn4
0	-1.52213	0.267	0.698	0	Oligodendrocytes	Rmst
0	-1.52366	0.476	0.848	0	Oligodendrocytes	Rian
0	-1.52768	0.195	0.427	0	Oligodendrocytes	Il1rapl2
0	-1.53061	0.284	0.631	0	Oligodendrocytes	Slc1a2
0	-1.5337	0.189	0.823	0	Oligodendrocytes	Abr
0	-1.53464	0.183	0.706	0	Oligodendrocytes	Esrrg
0	-1.53508	0.627	0.832	0	Oligodendrocytes	Ntng1
0	-1.54341	0.24	0.844	0	Oligodendrocytes	Trio
0	-1.54498	0.411	0.855	0	Oligodendrocytes	Cacna1a
0	-1.54501	0.208	0.694	0	Oligodendrocytes	Cacna1e
0	-1.54742	0.199	0.577	0	Oligodendrocytes	Rorb
0	-1.55275	0.297	0.708	0	Oligodendrocytes	Grin2a
0	-1.56158	0.501	0.799	0	Oligodendrocytes	Kcnc2
0	-1.56271	0.301	0.807	0	Oligodendrocytes	Samd12
0	-1.5645	0.17	0.619	0	Oligodendrocytes	Sdk1
0	-1.56488	0.387	0.768	0	Oligodendrocytes	Frmpd4
0	-1.56572	0.527	0.862	0	Oligodendrocytes	Snhg14
0	-1.58858	0.212	0.628	0	Oligodendrocytes	Sox5
0	-1.59269	0.291	0.852	0	Oligodendrocytes	Nrcam
0	-1.59512	0.109	0.355	0	Oligodendrocytes	Sox6
0	-1.59705	0.078	0.395	0	Oligodendrocytes	Gm3764
0	-1.59779	0.315	0.782	0	Oligodendrocytes	Galnt13
0	-1.60258	0.345	0.88	0	Oligodendrocytes	Ntrk2
0	-1.60495	0.307	0.818	0	Oligodendrocytes	Gabbr2
0	-1.60754	0.259	0.632	0	Oligodendrocytes	Kcnq5
0	-1.61045	0.249	0.693	0	Oligodendrocytes	Gm26871
0	-1.61811	0.236	0.776	0	Oligodendrocytes	Ntrk3
0	-1.61845	0.495	0.911	0	Oligodendrocytes	Pbx1
0	-1.62032	0.48	0.832	0	Oligodendrocytes	Inpp4b
0	-1.62446	0.419	0.809	0	Oligodendrocytes	Tenm1
0	-1.62678	0.658	0.919	0	Oligodendrocytes	Fgf12
0	-1.62765	0.463	0.821	0	Oligodendrocytes	Tenm4
0	-1.63077	0.133	0.604	0	Oligodendrocytes	Dlgap2
0	-1.63465	0.555	0.884	0	Oligodendrocytes	Rims1
0	-1.6378	0.223	0.572	0	Oligodendrocytes	Fam19a1
0	-1.64055	0.249	0.711	0	Oligodendrocytes	Ptprz1
0	-1.64098	0.516	0.925	0	Oligodendrocytes	Nav2
0	-1.65638	0.38	0.825	0	Oligodendrocytes	Myt1l
0	-1.66163	0.551	0.931	0	Oligodendrocytes	Gria2
0	-1.66445	0.372	0.836	0	Oligodendrocytes	Gabrb3
0	-1.66683	0.513	0.739	0	Oligodendrocytes	Adarb2
0	-1.67218	0.514	0.813	0	Oligodendrocytes	Cntn4
0	-1.67421	0.393	0.869	0	Oligodendrocytes	Rgs7
0	-1.67781	0.433	0.734	0	Oligodendrocytes	Nxph1
0	-1.68005	0.448	0.828	0	Oligodendrocytes	Dpp10
0	-1.68036	0.389	0.755	0	Oligodendrocytes	Epha6
0	-1.68314	0.254	0.697	0	Oligodendrocytes	Cdh13
0	-1.68347	0.487	0.868	0	Oligodendrocytes	Grin2b
0	-1.6925	0.175	0.631	0	Oligodendrocytes	B230303A05Rik
0	-1.70755	0.319	0.822	0	Oligodendrocytes	Cacnb2
0	-1.71328	0.18	0.767	0	Oligodendrocytes	Pid1
0	-1.71494	0.696	0.969	0	Oligodendrocytes	Celf2
0	-1.71552	0.269	0.82	0	Oligodendrocytes	Ptprg
0	-1.71667	0.394	0.837	0	Oligodendrocytes	Brinp3
0	-1.71921	0.506	0.858	0	Oligodendrocytes	Lrfn5
0	-1.72447	0.323	0.688	0	Oligodendrocytes	Unc5d
0	-1.73463	0.745	0.968	0	Oligodendrocytes	Adgrb3
0	-1.73979	0.32	0.767	0	Oligodendrocytes	Rbms3
0	-1.74608	0.291	0.675	0	Oligodendrocytes	Etl4
0	-1.75473	0.35	0.746	0	Oligodendrocytes	Egfem1
0	-1.75754	0.203	0.792	0	Oligodendrocytes	Nebl
0	-1.76892	0.535	0.866	0	Oligodendrocytes	Cacna1c
0	-1.76909	0.212	0.679	0	Oligodendrocytes	Tshz2
0	-1.7821	0.743	0.923	0	Oligodendrocytes	Syt1
0	-1.78616	0.51	0.858	0	Oligodendrocytes	Dscam
0	-1.80441	0.292	0.852	0	Oligodendrocytes	Fat3
0	-1.80942	0.534	0.887	0	Oligodendrocytes	Lrrc7
0	-1.8205	0.963	0.992	0	Oligodendrocytes	Kcnip4
0	-1.82602	0.326	0.643	0	Oligodendrocytes	Zfp804b
0	-1.82625	0.278	0.89	0	Oligodendrocytes	Klf12
0	-1.83113	0.325	0.856	0	Oligodendrocytes	Grid1
0	-1.83198	0.174	0.48	0	Oligodendrocytes	Slc4a4
0	-1.83408	0.36	0.863	0	Oligodendrocytes	Kalrn
0	-1.84371	0.694	0.971	0	Oligodendrocytes	Pde4d
0	-1.85079	0.314	0.797	0	Oligodendrocytes	Usp29
0	-1.85137	0.852	0.945	0	Oligodendrocytes	Tenm2
0	-1.85354	0.26	0.876	0	Oligodendrocytes	Cacna1d
0	-1.85387	0.272	0.747	0	Oligodendrocytes	Tnr
0	-1.85516	0.385	0.809	0	Oligodendrocytes	Celf4
0	-1.85655	0.34	0.73	0	Oligodendrocytes	Cntnap5a
0	-1.8588	0.466	0.819	0	Oligodendrocytes	Cdh18
0	-1.8591	0.707	0.962	0	Oligodendrocytes	Ctnnd2
0	-1.87135	0.338	0.777	0	Oligodendrocytes	Pde10a
0	-1.87475	0.415	0.849	0	Oligodendrocytes	Erc2
0	-1.87694	0.513	0.88	0	Oligodendrocytes	Grm5
0	-1.87976	0.458	0.829	0	Oligodendrocytes	Zfhx3
0	-1.88395	0.395	0.744	0	Oligodendrocytes	Hs6st3
0	-1.89321	0.46	0.84	0	Oligodendrocytes	9330162G02Rik
0	-1.89654	0.364	0.822	0	Oligodendrocytes	Tenm3
0	-1.91434	0.322	0.77	0	Oligodendrocytes	Gpc6
0	-1.91609	0.233	0.698	0	Oligodendrocytes	Ptprt
0	-1.91667	0.742	0.975	0	Oligodendrocytes	Frmd4a
0	-1.9192	0.246	0.898	0	Oligodendrocytes	Zeb1
0	-1.92948	0.363	0.797	0	Oligodendrocytes	Car10
0	-1.9312	0.384	0.903	0	Oligodendrocytes	Ppp2r2b
0	-1.93914	0.476	0.856	0	Oligodendrocytes	Lhfpl3
0	-1.93928	0.56	0.945	0	Oligodendrocytes	Kcnma1
0	-1.94812	0.38	0.843	0	Oligodendrocytes	Agbl4
0	-1.95779	0.326	0.785	0	Oligodendrocytes	Kcnb2
0	-1.96564	0.714	0.91	0	Oligodendrocytes	Lingo2
0	-1.98738	0.409	0.802	0	Oligodendrocytes	Dab1
0	-1.98997	0.337	0.828	0	Oligodendrocytes	Grip1
0	-2.03106	0.502	0.92	0	Oligodendrocytes	Gabrb1
0	-2.03926	0.372	0.798	0	Oligodendrocytes	Gabrg3
0	-2.05868	0.394	0.802	0	Oligodendrocytes	Prkg1
0	-2.06309	0.311	0.738	0	Oligodendrocytes	Sgcd
0	-2.06578	0.249	0.657	0	Oligodendrocytes	Rgs6
0	-2.08736	0.861	0.965	0	Oligodendrocytes	Snhg11
0	-2.08918	0.793	0.944	0	Oligodendrocytes	Cntnap2
0	-2.10523	0.855	0.968	0	Oligodendrocytes	Nrg3
0	-2.12863	0.333	0.846	0	Oligodendrocytes	Plcb1
0	-2.13546	0.895	0.99	0	Oligodendrocytes	Nrxn1
0	-2.13789	0.377	0.867	0	Oligodendrocytes	Ptprn2
0	-2.14208	0.443	0.857	0	Oligodendrocytes	Mgat4c
0	-2.14433	0.886	0.978	0	Oligodendrocytes	Rbfox1
0	-2.14697	0.632	0.894	0	Oligodendrocytes	Sgcz
0	-2.16867	0.271	0.823	0	Oligodendrocytes	Dgkb
0	-2.17233	0.584	0.919	0	Oligodendrocytes	Dpp6
0	-2.18521	0.722	0.968	0	Oligodendrocytes	Rora
0	-2.18912	0.34	0.846	0	Oligodendrocytes	Sntg1
0	-2.20607	0.495	0.814	0	Oligodendrocytes	Cntn5
0	-2.21413	0.492	0.816	0	Oligodendrocytes	Galntl6
0	-2.22233	0.247	0.809	0	Oligodendrocytes	Pitpnc1
0	-2.23914	0.686	0.934	0	Oligodendrocytes	Fam155a
0	-2.2425	0.372	0.86	0	Oligodendrocytes	Gria1
0	-2.24848	0.713	0.97	0	Oligodendrocytes	Kcnd2
0	-2.26104	0.726	0.974	0	Oligodendrocytes	Fgf14
0	-2.31267	0.669	0.911	0	Oligodendrocytes	Lrrtm4
0	-2.32234	0.525	0.94	0	Oligodendrocytes	Dlgap1
0	-2.33464	0.953	0.994	0	Oligodendrocytes	Lsamp
0	-2.33801	0.802	0.971	0	Oligodendrocytes	Nrxn3
0	-2.35624	0.524	0.847	0	Oligodendrocytes	Nrg1
0	-2.39725	0.982	0.996	0	Oligodendrocytes	Meg3
0	-2.39817	0.675	0.936	0	Oligodendrocytes	Csmd1
0	-2.65134	0.512	0.895	0	Oligodendrocytes	Asic2
0	-2.6667	0.69	0.963	0	Oligodendrocytes	Ntm
0	-2.81922	0.367	0.712	0	Oligodendrocytes	Gpc5
0	-2.86124	0.456	0.86	0	Oligodendrocytes	Trpm3
2.16184e-306	-1.04897	0.089	0.287	7.12001e-302	Oligodendrocytes	Ebf1
8.56121e-300	1.12406	0.536	0.486	2.81963e-295	Oligodendrocytes	Fam13c
3.79095e-272	-1.34325	0.166	0.371	1.24855e-267	Oligodendrocytes	Gm28928
9.81127e-191	-1.01498	0.197	0.382	3.23134e-186	Oligodendrocytes	Atp1a2
0	3.93341	0.981	0.337	0	Astrocytes	Slc4a4
0	3.84631	0.976	0.581	0	Astrocytes	Gpc5
0	3.43788	0.979	0.491	0	Astrocytes	Slc1a2
0	3.43321	0.96	0.242	0	Astrocytes	Gm3764
0	3.30484	0.994	0.723	0	Astrocytes	Trpm3
0	3.28559	0.889	0.131	0	Astrocytes	Nhsl1
0	3.0934	0.954	0.268	0	Astrocytes	Atp1a2
0	3.08812	0.919	0.195	0	Astrocytes	Slc6a11
0	2.97672	0.987	0.62	0	Astrocytes	Pitpnc1
0	2.92548	0.886	0.215	0	Astrocytes	Slc1a3
0	2.8124	0.853	0.05	0	Astrocytes	Gm6145
0	2.73298	0.917	0.253	0	Astrocytes	Plpp3
0	2.72596	0.946	0.415	0	Astrocytes	Sparcl1
0	2.64866	0.99	0.841	0	Astrocytes	Npas3
0	2.6423	0.828	0.18	0	Astrocytes	Prex2
0	2.64163	0.805	0.143	0	Astrocytes	Gm20713
0	2.49733	0.771	0.109	0	Astrocytes	Plce1
0	2.46438	0.848	0.228	0	Astrocytes	Ndrg2
0	2.42101	0.776	0.049	0	Astrocytes	Slc39a12
0	2.40698	0.777	0.112	0	Astrocytes	Lrig1
0	2.40158	0.556	0.063	0	Astrocytes	Aldh1a1
0	2.39365	0.755	0.073	0	Astrocytes	Bmpr1b
0	2.39268	0.834	0.346	0	Astrocytes	Ptch1
0	2.37864	0.703	0.215	0	Astrocytes	Gm12239
0	2.37664	0.907	0.431	0	Astrocytes	Sfxn5
0	2.34503	0.956	0.503	0	Astrocytes	Rgs6
0	2.30152	0.955	0.723	0	Astrocytes	Cpe
0	2.28834	0.819	0.358	0	Astrocytes	Wdr17
0	2.2879	0.844	0.31	0	Astrocytes	Mapk4
0	2.27885	0.907	0.463	0	Astrocytes	Camk2g
0	2.26228	0.656	0.057	0	Astrocytes	B230323A14Rik
0	2.24806	0.937	0.637	0	Astrocytes	Luzp2
0	2.18234	0.954	0.546	0	Astrocytes	Ptprz1
0	2.16223	0.756	0.115	0	Astrocytes	Kank1
0	2.15963	0.733	0.084	0	Astrocytes	Arhgef26
0	2.14674	0.715	0.071	0	Astrocytes	Rfx4
0	2.14434	0.994	0.877	0	Astrocytes	Ntm
0	2.14242	0.816	0.323	0	Astrocytes	Rgs20
0	2.12481	0.677	0.061	0	Astrocytes	Gm973
0	2.10231	0.914	0.224	0	Astrocytes	Sox6
0	2.09617	0.637	0.036	0	Astrocytes	Egfr
0	2.08199	0.587	0.089	0	Astrocytes	Itih3
0	2.07873	0.629	0.078	0	Astrocytes	Fam20a
0	2.0764	0.78	0.284	0	Astrocytes	Paqr8
0	2.07348	0.677	0.06	0	Astrocytes	Phkg1
0	2.06354	0.924	0.427	0	Astrocytes	Rorb
0	2.03445	0.601	0.34	0	Astrocytes	Nnat
0	2.01759	0.66	0.03	0	Astrocytes	Atp13a4
0	2.01682	0.97	0.788	0	Astrocytes	Fry
0	1.98593	0.752	0.25	0	Astrocytes	Mcc
0	1.98036	0.942	0.671	0	Astrocytes	Hdac8
0	1.97359	0.65	0.036	0	Astrocytes	Acsbg1
0	1.96615	0.699	0.12	0	Astrocytes	Nwd1
0	1.93568	0.964	0.678	0	Astrocytes	Plcb1
0	1.93494	0.794	0.257	0	Astrocytes	Csgalnact1
0	1.9284	0.678	0.145	0	Astrocytes	Pla2g7
0	1.92799	0.979	0.644	0	Astrocytes	Nfia
0	1.92166	0.606	0.021	0	Astrocytes	Gli2
0	1.91795	0.813	0.318	0	Astrocytes	Lhfp
0	1.91245	0.963	0.676	0	Astrocytes	Trps1
0	1.8714	0.915	0.706	0	Astrocytes	Gria1
0	1.84752	0.78	0.235	0	Astrocytes	Pard3b
0	1.8472	0.916	0.601	0	Astrocytes	Nebl
0	1.84148	0.615	0.047	0	Astrocytes	Gli3
0	1.83996	0.645	0.056	0	Astrocytes	Slc7a10
0	1.83118	0.788	0.37	0	Astrocytes	Cep85l
0	1.8264	0.745	0.354	0	Astrocytes	Lgi1
0	1.82631	0.913	0.48	0	Astrocytes	Maml2
0	1.82435	0.989	0.782	0	Astrocytes	Msi2
0	1.80627	0.846	0.467	0	Astrocytes	Acsl3
0	1.77374	0.771	0.413	0	Astrocytes	Mpp6
0	1.77299	0.912	0.61	0	Astrocytes	Farp1
0	1.75854	0.518	0.058	0	Astrocytes	Slc7a11
0	1.75707	0.885	0.579	0	Astrocytes	Trim9
0	1.73676	0.636	0.113	0	Astrocytes	Ccdc141
0	1.73649	0.653	0.24	0	Astrocytes	Arhgef4
0	1.73017	0.644	0.222	0	Astrocytes	Cables1
0	1.72772	0.588	0.081	0	Astrocytes	Ddo
0	1.72259	0.599	0.077	0	Astrocytes	Gm40578
0	1.71513	0.74	0.333	0	Astrocytes	Grk3
0	1.70924	0.897	0.559	0	Astrocytes	Sash1
0	1.68964	0.953	0.733	0	Astrocytes	Apoe
0	1.68247	0.977	0.819	0	Astrocytes	Mir99ahg
0	1.68112	0.699	0.302	0	Astrocytes	Bcl2
0	1.6798	0.725	0.244	0	Astrocytes	Prkd1
0	1.67708	0.762	0.237	0	Astrocytes	Lama2
0	1.67402	0.605	0.077	0	Astrocytes	Ntsr2
0	1.66871	0.9	0.416	0	Astrocytes	Nfib
0	1.66236	0.572	0.103	0	Astrocytes	Glis3
0	1.6554	0.944	0.672	0	Astrocytes	Nrcam
0	1.65467	0.591	0.13	0	Astrocytes	Tiam2
0	1.64445	0.863	0.578	0	Astrocytes	Ddhd1
0	1.60786	0.62	0.14	0	Astrocytes	Fads2
0	1.59983	0.976	0.787	0	Astrocytes	Gabrb1
0	1.59944	0.966	0.813	0	Astrocytes	Dtna
0	1.59898	0.747	0.381	0	Astrocytes	Ttyh1
0	1.59122	0.439	0.132	0	Astrocytes	Gm29683
0	1.58852	0.661	0.206	0	Astrocytes	Bcan
0	1.58622	0.909	0.635	0	Astrocytes	Fmn2
0	1.58143	0.681	0.353	0	Astrocytes	Wwc1
0	1.56994	0.701	0.243	0	Astrocytes	Cpq
0	1.55289	0.587	0.095	0	Astrocytes	Acss1
0	1.54766	0.527	0.043	0	Astrocytes	Slc25a18
0	1.53244	0.695	0.283	0	Astrocytes	Serpine2
0	1.5221	0.536	0.158	0	Astrocytes	Nxn
0	1.52183	0.579	0.128	0	Astrocytes	Mmd2
0	1.51569	0.688	0.335	0	Astrocytes	Mical2
0	1.51481	0.775	0.406	0	Astrocytes	Slc6a1
0	1.50849	0.532	0.039	0	Astrocytes	Fgfr3
0	1.50468	0.435	0.017	0	Astrocytes	A330076C08Rik
0	1.50393	0.519	0.058	0	Astrocytes	F3
0	1.49448	0.584	0.163	0	Astrocytes	Myo10
0	1.48036	0.745	0.347	0	Astrocytes	Utrn
0	1.46605	0.779	0.457	0	Astrocytes	Carmil1
0	1.4659	0.499	0.058	0	Astrocytes	Aqp4
0	1.46586	0.504	0.054	0	Astrocytes	Prdm16
0	1.45728	0.498	0.055	0	Astrocytes	Tcf7l1
0	1.44937	0.498	0.056	0	Astrocytes	Gja1
0	1.44769	0.562	0.23	0	Astrocytes	Vcl
0	1.44619	0.678	0.327	0	Astrocytes	Eps8
0	1.44393	0.541	0.121	0	Astrocytes	Itpkb
0	1.43494	0.659	0.319	0	Astrocytes	Pygb
0	1.43363	0.467	0.031	0	Astrocytes	Gm11266
0	1.42796	0.656	0.25	0	Astrocytes	Asrgl1
0	1.41998	0.992	0.918	0	Astrocytes	Macf1
0	1.41674	0.462	0.053	0	Astrocytes	Ednrb
0	1.41664	0.684	0.343	0	Astrocytes	Appl2
0	1.41663	0.856	0.609	0	Astrocytes	Fut9
0	1.4155	0.613	0.175	0	Astrocytes	Itga6
0	1.4142	0.376	0.032	0	Astrocytes	Pdgfd
0	1.4112	0.716	0.408	0	Astrocytes	Gm35188
0	1.41045	0.741	0.344	0	Astrocytes	Spon1
0	1.39898	0.563	0.209	0	Astrocytes	Psd2
0	1.39788	0.571	0.22	0	Astrocytes	Gpld1
0	1.39478	0.797	0.51	0	Astrocytes	C130071C03Rik
0	1.3939	0.58	0.185	0	Astrocytes	Sat1
0	1.39023	0.807	0.592	0	Astrocytes	Adk
0	1.39014	0.996	0.89	0	Astrocytes	Rora
0	1.38355	0.966	0.8	0	Astrocytes	Tnik
0	1.37814	0.625	0.255	0	Astrocytes	Mtss1l
0	1.37401	0.999	0.961	0	Astrocytes	Nrxn1
0	1.36468	0.711	0.432	0	Astrocytes	Tmem164
0	1.36057	0.535	0.236	0	Astrocytes	Nim1k
0	1.35913	0.619	0.356	0	Astrocytes	Phka1
0	1.35654	0.994	0.881	0	Astrocytes	Ctnnd2
0	1.34567	0.588	0.231	0	Astrocytes	Rgma
0	1.34485	0.682	0.318	0	Astrocytes	Zfp521
0	1.33773	0.71	0.458	0	Astrocytes	Glud1
0	1.33437	0.678	0.356	0	Astrocytes	Rhoq
0	1.33099	0.566	0.207	0	Astrocytes	Mir9-3hg
0	1.32449	0.939	0.643	0	Astrocytes	Dgkb
0	1.32273	0.759	0.516	0	Astrocytes	Ahcyl1
0	1.32148	0.506	0.137	0	Astrocytes	Sh3pxd2b
0	1.32041	0.571	0.215	0	Astrocytes	Slc27a1
0	1.31768	0.664	0.344	0	Astrocytes	Ghr
0	1.3144	0.752	0.407	0	Astrocytes	Nckap5
0	1.31338	0.512	0.109	0	Astrocytes	Htra1
0	1.30601	0.478	0.165	0	Astrocytes	Cyp7b1
0	1.30388	0.496	0.185	0	Astrocytes	Tprkb
0	1.29882	0.429	0.054	0	Astrocytes	Wwtr1
0	1.29658	0.62	0.274	0	Astrocytes	Tead1
0	1.29481	0.994	0.942	0	Astrocytes	Zbtb20
0	1.28722	0.974	0.778	0	Astrocytes	Pbx1
0	1.27391	0.556	0.324	0	Astrocytes	Gsdme
0	1.27278	0.441	0.151	0	Astrocytes	Gm48747
0	1.27113	0.418	0.106	0	Astrocytes	Palld
0	1.27105	0.48	0.074	0	Astrocytes	Tnfaip8
0	1.2579	0.855	0.654	0	Astrocytes	Arhgap5
0	1.25223	0.428	0.043	0	Astrocytes	Prrx1
0	1.252	0.962	0.866	0	Astrocytes	Son
0	1.24524	0.334	0.051	0	Astrocytes	Gm9750
0	1.23952	0.446	0.148	0	Astrocytes	9430041J12Rik
0	1.23421	0.433	0.097	0	Astrocytes	Bcar3
0	1.233	0.332	0.016	0	Astrocytes	Etnppl
0	1.23192	0.93	0.712	0	Astrocytes	Ntrk2
0	1.23014	0.45	0.126	0	Astrocytes	Gm33680
0	1.22748	0.565	0.161	0	Astrocytes	Gramd3
0	1.22643	0.638	0.268	0	Astrocytes	Ston2
0	1.22553	0.468	0.088	0	Astrocytes	Fgd6
0	1.22462	0.692	0.449	0	Astrocytes	Znrf3
0	1.22337	0.525	0.274	0	Astrocytes	Pcx
0	1.22066	0.421	0.037	0	Astrocytes	Acot11
0	1.21734	0.428	0.079	0	Astrocytes	Plcd4
0	1.2169	0.468	0.139	0	Astrocytes	Gpam
0	1.20428	0.417	0.066	0	Astrocytes	E130114P18Rik
0	1.19434	0.37	0.021	0	Astrocytes	Slco1c1
0	1.18552	0.466	0.179	0	Astrocytes	Frmpd1
0	1.18121	0.817	0.656	0	Astrocytes	Sorbs1
0	1.18079	0.661	0.391	0	Astrocytes	Phyhipl
0	1.17061	0.56	0.244	0	Astrocytes	Kcnj10
0	1.16993	0.513	0.186	0	Astrocytes	Dpf3
0	1.15631	0.737	0.408	0	Astrocytes	Adcy2
0	1.1523	0.487	0.15	0	Astrocytes	Ptpn13
0	1.14758	0.61	0.285	0	Astrocytes	Kcnip3
0	1.14722	0.855	0.627	0	Astrocytes	Abr
0	1.13982	0.376	0.028	0	Astrocytes	Dbx2
0	1.13911	0.713	0.513	0	Astrocytes	Mboat2
0	1.13327	0.322	0.011	0	Astrocytes	C030005K06Rik
0	1.13091	0.894	0.587	0	Astrocytes	Cdh20
0	1.12391	0.484	0.194	0	Astrocytes	Prdx6
0	1.11927	0.861	0.714	0	Astrocytes	Arhgef12
0	1.11617	0.917	0.698	0	Astrocytes	Zeb1
0	1.11353	0.828	0.644	0	Astrocytes	Nr3c2
0	1.10946	0.831	0.611	0	Astrocytes	Cst3
0	1.10913	0.828	0.599	0	Astrocytes	Myo6
0	1.1012	0.999	0.981	0	Astrocytes	Lsamp
0	1.09932	0.627	0.234	0	Astrocytes	Itpr2
0	1.09464	0.444	0.106	0	Astrocytes	Gpr37l1
0	1.09347	0.853	0.479	0	Astrocytes	Sox5
0	1.08728	0.554	0.31	0	Astrocytes	Clu
0	1.08705	0.415	0.083	0	Astrocytes	Cecr2
0	1.08428	0.761	0.535	0	Astrocytes	Thrb
0	1.08338	0.687	0.407	0	Astrocytes	Sorcs2
0	1.08294	0.717	0.482	0	Astrocytes	Adcy8
0	1.06898	0.365	0.048	0	Astrocytes	Mro
0	1.06288	0.51	0.18	0	Astrocytes	Sparc
0	1.06262	0.665	0.438	0	Astrocytes	Lpp
0	1.04838	0.398	0.102	0	Astrocytes	Tom1l1
0	1.04242	0.251	0.012	0	Astrocytes	Slc25a21
0	1.03971	0.312	0.022	0	Astrocytes	Gm9925
0	1.03556	0.422	0.161	0	Astrocytes	Utp14b
0	1.03012	0.909	0.792	0	Astrocytes	Stox2
0	1.02879	0.931	0.742	0	Astrocytes	Ppp2r2b
0	1.02409	0.349	0.102	0	Astrocytes	AC110206.1
0	1.02277	0.478	0.178	0	Astrocytes	Gulp1
0	1.01145	0.509	0.259	0	Astrocytes	Zhx2
0	1.01096	0.458	0.176	0	Astrocytes	Atp1b2
0	1.00899	0.989	0.89	0	Astrocytes	Kcnd2
0	1.00227	0.35	0.042	0	Astrocytes	Aldh1l1
0	1.00088	0.309	0.01	0	Astrocytes	Ccdc190
0	1.00062	0.666	0.306	0	Astrocytes	Hepacam
0	-1.0064	0.305	0.731	0	Astrocytes	Slc44a1
0	-1.00848	0.123	0.538	0	Astrocytes	Fam135b
0	-1.01329	0.062	0.457	0	Astrocytes	Nrg3os
0	-1.01411	0.183	0.653	0	Astrocytes	Srcin1
0	-1.01457	0.298	0.728	0	Astrocytes	Mical3
0	-1.01627	0.628	0.876	0	Astrocytes	Tanc2
0	-1.02217	0.358	0.699	0	Astrocytes	Samd12
0	-1.02406	0.118	0.546	0	Astrocytes	Ankrd44
0	-1.02684	0.226	0.687	0	Astrocytes	Lpgat1
0	-1.02931	0.314	0.768	0	Astrocytes	Ralgps1
0	-1.05495	0.203	0.598	0	Astrocytes	Gabrb2
0	-1.05517	0.169	0.598	0	Astrocytes	Cacna1b
0	-1.05868	0.291	0.726	0	Astrocytes	Ttll7
0	-1.05914	0.157	0.567	0	Astrocytes	Pvt1
0	-1.05992	0.203	0.595	0	Astrocytes	Galnt17
0	-1.06942	0.693	0.959	0	Astrocytes	App
0	-1.07181	0.14	0.582	0	Astrocytes	Kndc1
0	-1.08566	0.672	0.919	0	Astrocytes	Mapt
0	-1.08921	0.187	0.58	0	Astrocytes	Slc2a13
0	-1.09042	0.49	0.869	0	Astrocytes	Agap1
0	-1.10929	0.292	0.666	0	Astrocytes	Rab3c
0	-1.11217	0.356	0.716	0	Astrocytes	Cacnb2
0	-1.12269	0.176	0.572	0	Astrocytes	Cntn6
0	-1.13429	0.48	0.758	0	Astrocytes	Cacna1a
0	-1.1467	0.108	0.528	0	Astrocytes	Mtus2
0	-1.15171	0.246	0.626	0	Astrocytes	Gria3
0	-1.15702	0.246	0.7	0	Astrocytes	Pak3
0	-1.15886	0.222	0.651	0	Astrocytes	Mmp16
0	-1.1589	0.246	0.699	0	Astrocytes	Pak1
0	-1.15954	0.356	0.705	0	Astrocytes	Unc80
0	-1.16324	0.081	0.539	0	Astrocytes	Gm44560
0	-1.16792	0.215	0.626	0	Astrocytes	Il1rap
0	-1.16811	0.22	0.645	0	Astrocytes	Rit2
0	-1.17099	0.202	0.681	0	Astrocytes	Slco3a1
0	-1.17189	0.304	0.792	0	Astrocytes	Pde4dip
0	-1.17212	0.124	0.55	0	Astrocytes	Rbfox3
0	-1.18783	0.246	0.669	0	Astrocytes	Sh3d19
0	-1.19415	0.178	0.673	0	Astrocytes	Slc8a3
0	-1.19514	0.41	0.829	0	Astrocytes	Apba1
0	-1.1981	0.183	0.649	0	Astrocytes	Tmem132b
0	-1.19948	0.266	0.666	0	Astrocytes	Brinp1
0	-1.21083	0.193	0.723	0	Astrocytes	Nav1
0	-1.21382	0.158	0.607	0	Astrocytes	Ksr2
0	-1.21551	0.1	0.497	0	Astrocytes	Mctp1
0	-1.22103	0.297	0.774	0	Astrocytes	Bin1
0	-1.23217	0.84	0.95	0	Astrocytes	Ctnna2
0	-1.23338	0.217	0.659	0	Astrocytes	Dync1i1
0	-1.23829	0.576	0.747	0	Astrocytes	Ptprn2
0	-1.24127	0.642	0.929	0	Astrocytes	Tmem178b
0	-1.25853	0.12	0.569	0	Astrocytes	9530059O14Rik
0	-1.26332	0.283	0.749	0	Astrocytes	Cacnb4
0	-1.26627	0.189	0.646	0	Astrocytes	Atp8a2
0	-1.27209	0.148	0.552	0	Astrocytes	Ryr2
0	-1.27329	0.413	0.738	0	Astrocytes	Gabrb3
0	-1.28002	0.271	0.735	0	Astrocytes	5330434G04Rik
0	-1.28551	0.76	0.94	0	Astrocytes	Grik2
0	-1.28822	0.23	0.606	0	Astrocytes	Cdh8
0	-1.29488	0.242	0.749	0	Astrocytes	Dnajc6
0	-1.29844	0.168	0.594	0	Astrocytes	Rasgef1b
0	-1.30063	0.337	0.692	0	Astrocytes	Pcsk2
0	-1.30253	0.346	0.796	0	Astrocytes	Zdhhc14
0	-1.30961	0.396	0.889	0	Astrocytes	Ssh2
0	-1.31082	0.246	0.656	0	Astrocytes	Slc35f1
0	-1.3178	0.317	0.762	0	Astrocytes	Prickle1
0	-1.32443	0.182	0.631	0	Astrocytes	Hecw1
0	-1.32883	0.16	0.532	0	Astrocytes	Zfp385b
0	-1.33192	0.201	0.596	0	Astrocytes	Cacna1e
0	-1.34705	0.25	0.661	0	Astrocytes	A230006K03Rik
0	-1.35534	0.16	0.551	0	Astrocytes	Ppp1r16b
0	-1.3599	0.199	0.618	0	Astrocytes	Sorcs3
0	-1.36368	0.24	0.618	0	Astrocytes	Ptprk
0	-1.37061	0.24	0.678	0	Astrocytes	Klhl2
0	-1.37595	0.276	0.784	0	Astrocytes	Epb41l3
0	-1.39004	0.225	0.613	0	Astrocytes	Ryr3
0	-1.392	0.272	0.745	0	Astrocytes	Lrrtm3
0	-1.39305	0.504	0.856	0	Astrocytes	Phactr1
0	-1.39381	0.209	0.679	0	Astrocytes	Tmem108
0	-1.39515	0.192	0.647	0	Astrocytes	Ypel2
0	-1.39808	0.669	0.865	0	Astrocytes	Fgf12
0	-1.39936	0.15	0.669	0	Astrocytes	Palm2
0	-1.40008	0.304	0.734	0	Astrocytes	C230004F18Rik
0	-1.40534	0.415	0.762	0	Astrocytes	Cntn4
0	-1.41117	0.294	0.668	0	Astrocytes	Kcnh7
0	-1.41294	0.179	0.556	0	Astrocytes	Pdzrn4
0	-1.41505	0.207	0.649	0	Astrocytes	Cntn3
0	-1.41515	0.418	0.735	0	Astrocytes	Sntg1
0	-1.42602	0.202	0.644	0	Astrocytes	Ephb1
0	-1.42683	0.22	0.597	0	Astrocytes	Grik1
0	-1.43222	0.455	0.869	0	Astrocytes	Dgki
0	-1.44197	0.183	0.618	0	Astrocytes	Khdrbs2
0	-1.44753	0.567	0.812	0	Astrocytes	Lrrc7
0	-1.451	0.33	0.759	0	Astrocytes	Map7
0	-1.45305	0.183	0.755	0	Astrocytes	Shtn1
0	-1.45685	0.164	0.537	0	Astrocytes	Cntnap5b
0	-1.47136	0.264	0.628	0	Astrocytes	Grin2a
0	-1.48067	0.305	0.825	0	Astrocytes	Enox1
0	-1.48441	0.284	0.687	0	Astrocytes	Kctd16
0	-1.49194	0.108	0.511	0	Astrocytes	Dlgap2
0	-1.49487	0.418	0.778	0	Astrocytes	Rian
0	-1.50046	0.516	0.88	0	Astrocytes	Gria4
0	-1.50429	0.29	0.785	0	Astrocytes	Ppfia2
0	-1.52292	0.763	0.922	0	Astrocytes	Robo1
0	-1.52801	0.333	0.74	0	Astrocytes	Myt1l
0	-1.53083	0.147	0.542	0	Astrocytes	B230303A05Rik
0	-1.53099	0.724	0.966	0	Astrocytes	Csmd3
0	-1.53239	0.438	0.764	0	Astrocytes	Inpp4b
0	-1.54096	0.491	0.777	0	Astrocytes	Lhfpl3
0	-1.54292	0.327	0.697	0	Astrocytes	Frmpd4
0	-1.54368	0.292	0.693	0	Astrocytes	Pde10a
0	-1.55415	0.298	0.764	0	Astrocytes	Spock1
0	-1.55857	0.197	0.608	0	Astrocytes	Gm26871
0	-1.55889	0.335	0.81	0	Astrocytes	Ctnna3
0	-1.57479	0.368	0.735	0	Astrocytes	Tenm1
0	-1.57829	0.435	0.745	0	Astrocytes	Kcnc2
0	-1.57976	0.337	0.794	0	Astrocytes	Spock3
0	-1.58679	0.395	0.763	0	Astrocytes	Erc2
0	-1.58911	0.541	0.854	0	Astrocytes	Ccser1
0	-1.59136	0.254	0.693	0	Astrocytes	Galnt13
0	-1.59835	0.671	0.842	0	Astrocytes	Dpp6
0	-1.60236	0.459	0.801	0	Astrocytes	Snhg14
0	-1.62619	0.267	0.852	0	Astrocytes	Hecw2
0	-1.6532	0.305	0.7	0	Astrocytes	Usp29
0	-1.67594	0.374	0.724	0	Astrocytes	Celf4
0	-1.68231	0.235	0.602	0	Astrocytes	Etl4
0	-1.68536	0.383	0.757	0	Astrocytes	Dpp10
0	-1.68771	0.46	0.926	0	Astrocytes	Dnm3
0	-1.69386	0.317	0.688	0	Astrocytes	Epha6
0	-1.69702	0.571	0.874	0	Astrocytes	Ralyl
0	-1.69809	0.442	0.846	0	Astrocytes	Cadps
0	-1.72255	0.7	0.891	0	Astrocytes	Syt1
0	-1.72395	0.812	0.975	0	Astrocytes	Dlg2
0	-1.72536	0.474	0.825	0	Astrocytes	Rims1
0	-1.74391	0.198	0.739	0	Astrocytes	Frmd4b
0	-1.75344	0.97	0.985	0	Astrocytes	Kcnip4
0	-1.75512	0.431	0.794	0	Astrocytes	Lrfn5
0	-1.78202	0.275	0.771	0	Astrocytes	Sorcs1
0	-1.78471	0.431	0.766	0	Astrocytes	9330162G02Rik
0	-1.79311	0.943	0.989	0	Astrocytes	Ptprd
0	-1.79414	0.723	0.878	0	Astrocytes	Csmd1
0	-1.81754	0.275	0.657	0	Astrocytes	Cntnap5a
0	-1.83773	0.253	0.795	0	Astrocytes	Ano4
0	-1.83859	0.27	0.698	0	Astrocytes	Kcnb2
0	-1.8422	0.468	0.805	0	Astrocytes	Cacna1c
0	-1.84285	0.25	0.658	0	Astrocytes	Zfp536
0	-1.84701	0.228	0.811	0	Astrocytes	Pak7
0	-1.84753	0.695	0.882	0	Astrocytes	Fam155a
0	-1.87832	0.468	0.918	0	Astrocytes	Unc5c
0	-1.88532	0.341	0.724	0	Astrocytes	Prkg1
0	-1.88781	0.47	0.904	0	Astrocytes	Xkr4
0	-1.89692	0.378	0.756	0	Astrocytes	Cdh18
0	-1.8988	0.474	0.939	0	Astrocytes	Slc8a1
0	-1.90499	0.191	0.676	0	Astrocytes	Dscaml1
0	-1.91198	0.384	0.8	0	Astrocytes	Dscam
0	-1.94323	0.313	0.876	0	Astrocytes	Elmo1
0	-1.95364	0.417	0.843	0	Astrocytes	Dock10
0	-1.97991	0.249	0.75	0	Astrocytes	St6galnac3
0	-2.01957	0.853	0.945	0	Astrocytes	Snhg11
0	-2.04194	0.494	0.889	0	Astrocytes	Dcc
0	-2.05827	0.469	0.82	0	Astrocytes	Rnf220
0	-2.06878	0.412	0.891	0	Astrocytes	Edil3
0	-2.07106	0.42	0.852	0	Astrocytes	Pex5l
0	-2.08589	0.571	0.847	0	Astrocytes	Sgcz
0	-2.10442	0.908	0.958	0	Astrocytes	Rbfox1
0	-2.10726	0.634	0.959	0	Astrocytes	Anks1b
0	-2.12888	0.336	0.881	0	Astrocytes	2023-03-01
0	-2.13631	0.617	0.932	0	Astrocytes	Grm7
0	-2.16102	0.643	0.877	0	Astrocytes	Lingo2
0	-2.19487	0.381	0.82	0	Astrocytes	Pcdh15
0	-2.23095	0.458	0.788	0	Astrocytes	Nrg1
0	-2.2385	0.426	0.756	0	Astrocytes	Cntn5
0	-2.23932	0.84	0.946	0	Astrocytes	Nrg3
0	-2.269	0.579	0.968	0	Astrocytes	Ank3
0	-2.27744	0.746	0.918	0	Astrocytes	Cntnap2
0	-2.27775	0.403	0.759	0	Astrocytes	Galntl6
0	-2.28396	0.614	0.929	0	Astrocytes	Opcml
0	-2.30735	0.407	0.927	0	Astrocytes	Frmd5
0	-2.33622	0.237	0.609	0	Astrocytes	St18
0	-2.34954	0.608	0.868	0	Astrocytes	Lrrtm4
0	-2.41189	0.759	0.936	0	Astrocytes	Tenm2
0	-2.44072	0.986	0.993	0	Astrocytes	Meg3
0	-2.44129	0.474	0.93	0	Astrocytes	Tmeff2
0	-2.48737	0.484	0.925	0	Astrocytes	Slc24a2
0	-2.64798	0.675	0.963	0	Astrocytes	Nkain2
8.6667e-306	-1.15744	0.114	0.486	2.85438e-301	Astrocytes	Hs3st5
3.58615e-304	-1.08279	0.254	0.648	1.1811e-299	Astrocytes	Ppm1h
4.97601e-304	-1.18637	0.12	0.498	1.63885e-299	Astrocytes	Myo1d
9.05984e-303	-1.27698	0.141	0.518	2.98386e-298	Astrocytes	Arhgap24
2.30037e-302	-1.22059	0.123	0.491	7.57628e-298	Astrocytes	Tmem132d
3.42875e-301	1.00962	0.452	0.217	1.12926e-296	Astrocytes	Atl2
1.0118e-300	-1.08155	0.162	0.532	3.33237e-296	Astrocytes	Tmem163
3.47898e-299	-1.11509	0.563	0.8	1.1458e-294	Astrocytes	Grm5
1.52273e-298	-1.66391	0.346	0.681	5.01513e-294	Astrocytes	Nxph1
4.487e-297	1.1868	0.416	0.181	1.4778e-292	Astrocytes	9630028H03Rik
1.15684e-296	-1.33565	0.198	0.556	3.81006e-292	Astrocytes	Fam19a2
7.18504e-293	-1.26086	0.195	0.549	2.36639e-288	Astrocytes	Cdh12
5.57761e-291	1.02804	0.529	0.317	1.83698e-286	Astrocytes	Acsl6
5.17705e-288	-1.00343	0.138	0.504	1.70506e-283	Astrocytes	Srrm4
7.61223e-286	-1.6416	0.286	0.617	2.50709e-281	Astrocytes	Unc5d
7.86272e-285	1.08014	0.492	0.276	2.58959e-280	Astrocytes	Mras
9.58944e-285	-1.02522	0.238	0.597	3.15828e-280	Astrocytes	Klhl29
4.82605e-284	-1.4144	0.308	0.637	1.58946e-279	Astrocytes	Cacna2d3
8.30865e-283	-2.28558	0.221	0.571	2.73645e-278	Astrocytes	Prr5l
6.75327e-282	-1.35859	0.296	0.648	2.22419e-277	Astrocytes	Tnr
1.57872e-281	-1.63455	0.377	0.675	5.1995e-277	Astrocytes	Hs6st3
3.09298e-280	-1.36127	0.223	0.566	1.01867e-275	Astrocytes	Zmat4
2.63175e-279	-1.17387	0.171	0.528	8.66767e-275	Astrocytes	Sdk1
9.70628e-278	-1.01516	0.096	0.45	3.19676e-273	Astrocytes	Chn2
1.28968e-277	-1.22945	0.343	0.673	4.24757e-273	Astrocytes	Grm1
1.11144e-276	-1.05669	0.207	0.569	3.66052e-272	Astrocytes	Stxbp6
2.21826e-274	-1.27586	0.267	0.609	7.30583e-270	Astrocytes	Zfp804a
2.65603e-273	-1.0295	0.164	0.517	8.74764e-269	Astrocytes	Olfm3
4.40237e-272	-1.51201	0.225	0.56	1.44992e-267	Astrocytes	Kcnq5
2.02766e-271	-1.0496	0.225	0.564	6.6781e-267	Astrocytes	Clstn2
5.76545e-271	-1.27211	0.117	0.458	1.89885e-266	Astrocytes	Nkain3
1.08627e-270	-1.84303	0.251	0.586	3.57761e-266	Astrocytes	Zfp804b
6.84308e-270	-1.14882	0.322	0.643	2.25377e-265	Astrocytes	Cacna2d1
1.213e-269	-1.37214	0.324	0.643	3.99502e-265	Astrocytes	Nell1
1.60418e-269	1.10448	0.353	0.143	5.28336e-265	Astrocytes	Ttll3
1.03386e-268	-1.09342	0.179	0.549	3.40502e-264	Astrocytes	Maml3
1.62295e-267	-1.29845	0.144	0.487	5.3452e-263	Astrocytes	Thsd7b
3.66261e-267	1.05879	0.639	0.495	1.20628e-262	Astrocytes	Zhx3
6.50928e-267	-1.03552	0.687	0.905	2.14383e-262	Astrocytes	Prickle2
1.88909e-265	-1.29619	0.272	0.606	6.22173e-261	Astrocytes	Cdh13
8.16692e-261	-1.39343	0.192	0.524	2.68977e-256	Astrocytes	Chrm3
1.41766e-258	-1.86305	0.396	0.705	4.66905e-254	Astrocytes	Adarb2
8.29869e-257	-1.03033	0.082	0.409	2.73317e-252	Astrocytes	Gm28905
9.89874e-257	-1.35281	0.446	0.704	3.26015e-252	Astrocytes	Gabrg3
6.19875e-249	1.03192	0.571	0.384	2.04156e-244	Astrocytes	Timp3
9.60687e-249	-1.13715	0.168	0.501	3.16402e-244	Astrocytes	C130073E24Rik
1.06055e-246	-1.06367	0.119	0.449	3.49293e-242	Astrocytes	Alk
1.74469e-242	-1.05181	0.278	0.611	5.74613e-238	Astrocytes	Robo2
4.74354e-241	-1.29083	0.357	0.711	1.56228e-236	Astrocytes	Arhgap23
6.85483e-240	-1.24368	0.109	0.431	2.25764e-235	Astrocytes	Sytl2
2.03472e-236	1.02075	0.545	0.367	6.70134e-232	Astrocytes	Hacd2
2.47057e-236	1.03003	0.438	0.239	8.13683e-232	Astrocytes	Usp53
4.36908e-234	1.09035	0.612	0.449	1.43895e-229	Astrocytes	Atp5o
7.53215e-234	-1.01815	0.105	0.42	2.48071e-229	Astrocytes	Cntnap5c
8.09332e-232	-1.49639	0.137	0.441	2.66553e-227	Astrocytes	Bcas1
3.8499e-230	-1.086	0.105	0.415	1.26796e-225	Astrocytes	Adamtsl1
3.239e-225	-1.03642	0.13	0.44	1.06677e-220	Astrocytes	Gm20754
3.27157e-225	-1.35794	0.142	0.453	1.07749e-220	Astrocytes	Hs3st4
6.6615e-223	-1.06202	0.638	0.788	2.19397e-218	Astrocytes	Ahi1
2.98083e-219	-1.09071	0.088	0.394	9.81735e-215	Astrocytes	4930419G24Rik
2.14327e-218	-1.34365	0.544	0.745	7.05886e-214	Astrocytes	Zfhx3
5.03567e-218	-1.06746	0.287	0.599	1.6585e-213	Astrocytes	Fgf13
5.96722e-218	-1.05108	0.184	0.502	1.9653e-213	Astrocytes	Phldb1
3.42245e-217	-1.92855	0.457	0.77	1.12719e-212	Astrocytes	Mbp
8.09912e-213	-1.01737	0.165	0.474	2.66745e-208	Astrocytes	Kcnip1
1.62034e-211	-1.18958	0.115	0.407	5.33659e-207	Astrocytes	Slit3
1.00342e-206	-1.56132	0.579	0.795	3.30477e-202	Astrocytes	Ntng1
3.69602e-202	-1.38505	0.133	0.412	1.21728e-197	Astrocytes	Sec14l5
3.50901e-201	-1.24059	0.201	0.499	1.15569e-196	Astrocytes	Htr2c
3.78303e-201	-1.18467	0.555	0.823	1.24594e-196	Astrocytes	Plxdc2
1.43319e-200	-1.34635	0.357	0.647	4.72022e-196	Astrocytes	Sgcd
9.13012e-200	-1.81781	0.869	0.95	3.007e-195	Astrocytes	Pde4b
1.05723e-199	-1.05124	0.139	0.43	3.48198e-195	Astrocytes	Cpne4
4.40684e-195	-1.14352	0.199	0.491	1.45139e-190	Astrocytes	Grm8
2.6426e-194	-1.00804	0.08	0.349	8.70339e-190	Astrocytes	Kcnk13
5.72534e-186	-1.34635	0.251	0.537	1.88564e-181	Astrocytes	Mobp
1.02823e-183	-1.00367	0.271	0.54	3.38646e-179	Astrocytes	Cep112
6.82034e-182	-1.03808	0.08	0.339	2.24628e-177	Astrocytes	6330411D24Rik
3.68612e-179	-1.08467	0.409	0.659	1.21402e-174	Astrocytes	Egfem1
1.30189e-178	-1.32674	0.52	0.711	4.28776e-174	Astrocytes	Dab1
4.03948e-175	-1.03381	0.087	0.34	1.3304e-170	Astrocytes	Pstpip2
1.43591e-174	-1.44683	0.208	0.48	4.72918e-170	Astrocytes	Gm32647
1.74048e-172	-1.05837	0.131	0.391	5.73228e-168	Astrocytes	Creb5
3.14459e-171	-1.11688	0.168	0.427	1.03567e-166	Astrocytes	Fa2h
5.9612e-170	-1.49848	0.62	0.833	1.96332e-165	Astrocytes	Plcl1
1.9666e-169	-1.06463	0.221	0.491	6.47701e-165	Astrocytes	Ugt8a
4.48913e-165	-1.6736	0.689	0.799	1.4785e-160	Astrocytes	Asic2
3.3434e-160	-1.00539	0.218	0.499	1.10115e-155	Astrocytes	Adipor2
8.69605e-157	-1.13888	0.404	0.678	2.86404e-152	Astrocytes	Enpp2
1.50814e-155	-1.08962	0.228	0.482	4.96705e-151	Astrocytes	Mog
5.42582e-153	-1.07724	0.075	0.299	1.78699e-148	Astrocytes	Gm4593
3.33043e-142	-1.14001	0.077	0.292	1.09688e-137	Astrocytes	A230001M10Rik
7.93354e-142	-1.06001	0.064	0.275	2.61291e-137	Astrocytes	A330049N07Rik
2.05231e-141	-1.00487	0.774	0.907	6.75929e-137	Astrocytes	Mast4
3.14274e-137	-1.11498	0.106	0.323	1.03506e-132	Astrocytes	Ninj2
1.14491e-132	-1.29955	0.113	0.334	3.77078e-128	Astrocytes	Gm28928
2.50588e-132	-1.0025	0.172	0.397	8.2531e-128	Astrocytes	Pde8a
1.88209e-123	-1.26175	0.16	0.383	6.19866e-119	Astrocytes	Il1rapl2
3.00429e-115	-1.07293	0.443	0.677	9.89462e-111	Astrocytes	Mag
3.52023e-99	-1.10341	0.219	0.402	1.15939e-94	Astrocytes	Aspa
6.93727e-56	-1.08526	0.436	0.58	2.28479e-51	Astrocytes	Neat1
1.99647e-48	-1.00598	0.366	0.496	6.57536e-44	Astrocytes	Gm16168
2.55256e-47	-1.20471	0.679	0.72	8.40686e-43	Astrocytes	Zeb2
0	3.6773	0.926	0.064	0	Microglia	Inpp5d
0	3.54229	0.903	0.418	0	Microglia	Lrmda
0	3.48951	0.713	0.06	0	Microglia	Ly86
0	3.48075	0.88	0.057	0	Microglia	Fyb
0	3.46194	0.839	0.055	0	Microglia	Runx1
0	3.38645	0.882	0.052	0	Microglia	Dock8
0	3.38069	0.905	0.165	0	Microglia	Dock2
0	3.20619	0.865	0.193	0	Microglia	Lyn
0	3.2014	0.813	0.193	0	Microglia	Tgfbr1
0	3.17604	0.79	0.162	0	Microglia	Mertk
0	3.14402	0.851	0.095	0	Microglia	Apbb1ip
0	3.06395	0.818	0.041	0	Microglia	Ikzf1
0	3.02672	0.828	0.05	0	Microglia	Fli1
0	2.93337	0.789	0.043	0	Microglia	Myo1f
0	2.89102	0.871	0.292	0	Microglia	Rreb1
0	2.84998	0.708	0.076	0	Microglia	Tbxas1
0	2.76116	0.856	0.342	0	Microglia	Epb41l2
0	2.68827	0.75	0.034	0	Microglia	Adap2
0	2.68425	0.653	0.033	0	Microglia	Rbm47
0	2.67568	0.745	0.041	0	Microglia	Ptprc
0	2.65072	0.771	0.128	0	Microglia	Ctss
0	2.58842	0.763	0.032	0	Microglia	Arhgap45
0	2.5772	0.789	0.296	0	Microglia	Lgmn
0	2.57388	0.788	0.29	0	Microglia	Hexb
0	2.55211	0.706	0.08	0	Microglia	Csf1r
0	2.54143	0.783	0.289	0	Microglia	Zfp710
0	2.53833	0.677	0.026	0	Microglia	Cd84
0	2.5264	0.721	0.097	0	Microglia	Itgb5
0	2.48893	0.48	0.029	0	Microglia	Siglech
0	2.42773	0.852	0.447	0	Microglia	Etv6
0	2.36949	0.672	0.031	0	Microglia	Pik3ap1
0	2.36855	0.895	0.692	0	Microglia	Srgap2
0	2.36661	0.51	0.038	0	Microglia	Apobec1
0	2.32814	0.523	0.032	0	Microglia	Slco2b1
0	2.30349	0.643	0.055	0	Microglia	Tgfbr2
0	2.29218	0.833	0.688	0	Microglia	Ldlrad4
0	2.27987	0.726	0.355	0	Microglia	Pde3b
0	2.26657	0.697	0.115	0	Microglia	Otulinl
0	2.25895	0.837	0.488	0	Microglia	Maml3
0	2.25329	0.38	0.097	0	Microglia	Arhgap15
0	2.24726	0.604	0.109	0	Microglia	Cx3cr1
0	2.24681	0.799	0.469	0	Microglia	Pag1
0	2.23367	0.774	0.334	0	Microglia	Sirpa
0	2.23299	0.874	0.59	0	Microglia	Ppm1h
0	2.23245	0.606	0.114	0	Microglia	Hpgds
0	2.21711	0.751	0.431	0	Microglia	Ophn1
0	2.21558	0.726	0.433	0	Microglia	Mef2c
0	2.21426	0.597	0.071	0	Microglia	Lair1
0	2.18056	0.588	0.032	0	Microglia	Csf3r
0	2.16108	0.562	0.081	0	Microglia	Entpd1
0	2.15443	0.914	0.645	0	Microglia	Mbnl1
0	2.15079	0.531	0.168	0	Microglia	P2ry12
0	2.13273	0.628	0.267	0	Microglia	E230029C05Rik
0	2.12883	0.893	0.642	0	Microglia	Gab2
0	2.12518	0.545	0.044	0	Microglia	Selplg
0	2.11574	0.643	0.03	0	Microglia	Cyth4
0	2.11175	0.744	0.385	0	Microglia	Ctsd
0	2.09682	0.584	0.112	0	Microglia	Lhfpl2
0	2.07891	0.42	0.026	0	Microglia	Gm14005
0	2.07187	0.587	0.029	0	Microglia	Lcp2
0	2.06067	0.616	0.05	0	Microglia	Plcg2
0	2.05447	0.477	0.019	0	Microglia	AC102342.2
0	2.04789	0.58	0.035	0	Microglia	AU020206
0	2.03415	0.739	0.249	0	Microglia	Skap2
0	2.02561	0.495	0.027	0	Microglia	Cfh
0	2.0238	0.817	0.797	0	Microglia	Plxdc2
0	2.02122	0.853	0.64	0	Microglia	Slc9a9
0	2.0174	0.392	0.017	0	Microglia	Gm10790
0	1.99822	0.937	0.743	0	Microglia	Camk1d
0	1.97926	0.866	0.619	0	Microglia	Ptprj
0	1.97492	0.772	0.519	0	Microglia	Numb
0	1.97282	0.525	0.022	0	Microglia	Blnk
0	1.97188	0.905	0.693	0	Microglia	Mef2a
0	1.96033	0.641	0.427	0	Microglia	4933406I18Rik
0	1.9537	0.494	0.026	0	Microglia	Fgd2
0	1.94498	0.656	0.469	0	Microglia	Arhgap24
0	1.94394	0.566	0.093	0	Microglia	Maf
0	1.94157	0.532	0.018	0	Microglia	Gm26740
0	1.93468	0.503	0.036	0	Microglia	Cd180
0	1.92042	0.83	0.479	0	Microglia	Ankrd44
0	1.91619	0.519	0.122	0	Microglia	0610040J01Rik
0	1.91295	0.716	0.519	0	Microglia	Ctsb
0	1.90026	0.798	0.475	0	Microglia	Plcl2
0	1.88599	0.493	0.022	0	Microglia	Hk2
0	1.88499	0.919	0.784	0	Microglia	Dock4
0	1.88456	0.359	0.03	0	Microglia	Mdfic
0	1.87454	0.565	0.036	0	Microglia	Nrros
0	1.8733	0.577	0.099	0	Microglia	B4galt1
0	1.87114	0.559	0.057	0	Microglia	Unc93b1
0	1.86774	0.575	0.076	0	Microglia	Lcp1
0	1.86608	0.618	0.418	0	Microglia	Rapgef5
0	1.8648	0.542	0.041	0	Microglia	Il6ra
0	1.85938	0.593	0.2	0	Microglia	Lpcat2
0	1.85831	0.591	0.217	0	Microglia	Abca1
0	1.85727	0.575	0.204	0	Microglia	Arhgap22
0	1.85398	0.522	0.02	0	Microglia	Mir142hg
0	1.8509	0.589	0.253	0	Microglia	Man1c1
0	1.8404	0.484	0.144	0	Microglia	Ccnd3
0	1.82744	0.92	0.728	0	Microglia	Fam49b
0	1.8263	0.836	0.46	0	Microglia	Dleu2
0	1.82452	0.435	0.045	0	Microglia	Epsti1
0	1.81469	0.533	0.016	0	Microglia	Arhgap25
0	1.80331	0.585	0.103	0	Microglia	Elk3
0	1.80331	0.47	0.039	0	Microglia	Stab1
0	1.7976	0.682	0.52	0	Microglia	Snx24
0	1.78955	0.501	0.014	0	Microglia	Nlrp1b
0	1.7829	0.872	0.66	0	Microglia	Diaph2
0	1.78081	0.679	0.304	0	Microglia	Rab8b
0	1.77887	0.972	0.812	0	Microglia	Elmo1
0	1.77626	0.549	0.023	0	Microglia	Nckap1l
0	1.77267	0.604	0.296	0	Microglia	Sipa1l2
0	1.77158	0.285	0.06	0	Microglia	Tgfbi
0	1.7699	0.73	0.362	0	Microglia	Akap13
0	1.76205	0.713	0.293	0	Microglia	Tns3
0	1.75264	0.708	0.499	0	Microglia	Abhd12
0	1.75077	0.501	0.072	0	Microglia	Hck
0	1.74288	0.725	0.471	0	Microglia	Mitf
0	1.74003	0.589	0.289	0	Microglia	Pou2f2
0	1.73285	0.567	0.186	0	Microglia	Itga6
0	1.73093	0.705	0.312	0	Microglia	Wasf2
0	1.71848	0.511	0.121	0	Microglia	Tnfrsf11a
0	1.71834	0.721	0.337	0	Microglia	Bmp2k
0	1.71173	0.609	0.271	0	Microglia	Slc7a8
0	1.70656	0.425	0.035	0	Microglia	Gm5086
0	1.70266	0.482	0.034	0	Microglia	Pld4
0	1.69316	0.49	0.026	0	Microglia	Wdfy4
0	1.69088	0.811	0.752	0	Microglia	Tmcc3
0	1.67845	0.482	0.024	0	Microglia	Syk
0	1.67696	0.567	0.099	0	Microglia	Cflar
0	1.67693	0.768	0.444	0	Microglia	Rrbp1
0	1.67555	0.416	0.018	0	Microglia	Cd86
0	1.66683	0.813	0.594	0	Microglia	Zswim6
0	1.64928	0.952	0.892	0	Microglia	Slc8a1
0	1.64476	0.451	0.063	0	Microglia	Cdk6
0	1.64105	0.484	0.03	0	Microglia	Lrrk1
0	1.63119	0.503	0.107	0	Microglia	Pik3cd
0	1.63047	0.421	0.043	0	Microglia	Fcrls
0	1.62431	0.444	0.026	0	Microglia	Trim30a
0	1.61908	0.619	0.295	0	Microglia	Cttnbp2nl
0	1.61237	0.568	0.163	0	Microglia	Ptk2b
0	1.60506	0.489	0.159	0	Microglia	Plek
0	1.60183	0.482	0.021	0	Microglia	Elf4
0	1.59655	0.541	0.125	0	Microglia	Irak2
0	1.594	0.324	0.092	0	Microglia	Lyz2
0	1.59176	0.47	0.048	0	Microglia	Fermt3
0	1.59119	0.941	0.698	0	Microglia	Zeb2
0	1.58984	0.47	0.026	0	Microglia	Tec
0	1.58881	0.369	0.027	0	Microglia	Abca9
0	1.5837	0.849	0.57	0	Microglia	Pip4k2a
0	1.58272	0.454	0.019	0	Microglia	Bin2
0	1.57649	0.472	0.091	0	Microglia	Mylip
0	1.57484	0.799	0.641	0	Microglia	Cux1
0	1.56507	0.491	0.079	0	Microglia	Tnfaip8
0	1.5624	0.667	0.399	0	Microglia	Cyfip1
0	1.55564	0.472	0.018	0	Microglia	Spi1
0	1.54354	0.79	0.523	0	Microglia	Ubash3b
0	1.54317	0.414	0.017	0	Microglia	Adgre1
0	1.53638	0.418	0.021	0	Microglia	Anxa3
0	1.53397	0.618	0.322	0	Microglia	Tbc1d22a
0	1.53161	0.438	0.018	0	Microglia	Irf8
0	1.52433	0.471	0.018	0	Microglia	Vav1
0	1.52269	0.319	0.03	0	Microglia	8030442B05Rik
0	1.52069	0.496	0.116	0	Microglia	Pla2g4a
0	1.51984	0.564	0.282	0	Microglia	Serinc3
0	1.50665	0.415	0.015	0	Microglia	Rhoh
0	1.50573	0.811	0.76	0	Microglia	Psap
0	1.50166	0.419	0.021	0	Microglia	Slc7a7
0	1.48936	0.285	0.066	0	Microglia	Cd44
0	1.48551	0.398	0.143	0	Microglia	St3gal6
0	1.48076	0.501	0.222	0	Microglia	Ivns1abp
0	1.47462	0.479	0.228	0	Microglia	Pmepa1
0	1.47147	0.487	0.198	0	Microglia	Aff1
0	1.47076	0.335	0.058	0	Microglia	Rai14
0	1.46862	0.576	0.237	0	Microglia	Myh9
0	1.46813	0.349	0.102	0	Microglia	Dab2
0	1.46505	0.634	0.261	0	Microglia	Prex1
0	1.45708	0.403	0.026	0	Microglia	Dapp1
0	1.45502	0.466	0.075	0	Microglia	Vrk2
0	1.45217	0.424	0.018	0	Microglia	Pik3r5
0	1.4376	0.639	0.396	0	Microglia	Ski
0	1.42788	0.608	0.27	0	Microglia	Ptbp3
0	1.42525	0.348	0.014	0	Microglia	Gm2245
0	1.422	0.331	0.044	0	Microglia	Capn3
0	1.42048	0.379	0.028	0	Microglia	Ctsc
0	1.40664	0.831	0.733	0	Microglia	Asap1
0	1.40653	0.435	0.03	0	Microglia	Baz1a
0	1.39348	0.658	0.398	0	Microglia	Grb2
0	1.39265	0.441	0.066	0	Microglia	Laptm5
0	1.3915	0.37	0.021	0	Microglia	Ccr5
0	1.38745	0.4	0.047	0	Microglia	Cmtm7
0	1.38543	0.617	0.296	0	Microglia	Nek7
0	1.3833	0.418	0.14	0	Microglia	Fam102b
0	1.37647	0.459	0.107	0	Microglia	Nfe2l2
0	1.37608	0.721	0.499	0	Microglia	Picalm
0	1.37486	0.41	0.039	0	Microglia	Msn
0	1.3714	0.591	0.371	0	Microglia	Ptpn1
0	1.37021	0.407	0.029	0	Microglia	Ctsh
0	1.36933	0.513	0.181	0	Microglia	Pnpla7
0	1.36829	0.371	0.029	0	Microglia	Mafb
0	1.36764	0.379	0.039	0	Microglia	Rcsd1
0	1.36734	0.428	0.013	0	Microglia	Arhgap30
0	1.36701	0.41	0.014	0	Microglia	P2ry6
0	1.36634	0.472	0.126	0	Microglia	Gsap
0	1.36609	0.757	0.423	0	Microglia	Wipf1
0	1.36342	0.423	0.09	0	Microglia	Ehd4
0	1.36308	0.428	0.093	0	Microglia	Rgs10
0	1.36213	0.432	0.067	0	Microglia	Frrs1
0	1.36078	0.669	0.479	0	Microglia	Zmiz1
0	1.35969	0.815	0.621	0	Microglia	Lrch1
0	1.35745	0.418	0.1	0	Microglia	C1qa
0	1.3556	0.367	0.018	0	Microglia	Rin3
0	1.35302	0.414	0.044	0	Microglia	Zc3hav1
0	1.34343	0.453	0.164	0	Microglia	Rasgrp3
0	1.34114	0.393	0.066	0	Microglia	C1qc
0	1.33594	0.375	0.021	0	Microglia	Tgfb1
0	1.33024	0.43	0.121	0	Microglia	Smad3
0	1.33019	0.503	0.227	0	Microglia	Pacsin2
0	1.32871	0.426	0.082	0	Microglia	B2m
0	1.32821	0.805	0.714	0	Microglia	Snx29
0	1.32711	0.821	0.664	0	Microglia	Rap1gds1
0	1.32488	0.31	0.031	0	Microglia	Plin2
0	1.32384	0.385	0.018	0	Microglia	Il10ra
0	1.32059	0.348	0.009	0	Microglia	Gm8995
0	1.3199	0.375	0.015	0	Microglia	Abi3
0	1.31825	0.406	0.052	0	Microglia	Vsir
0	1.31502	0.36	0.017	0	Microglia	Cd37
0	1.31075	0.622	0.385	0	Microglia	Arhgap17
0	1.30793	0.338	0.013	0	Microglia	Adap2os
0	1.30674	0.455	0.142	0	Microglia	Cotl1
0	1.30469	0.763	0.641	0	Microglia	Mgat5
0	1.30176	0.53	0.267	0	Microglia	Dock11
0	1.29546	0.325	0.026	0	Microglia	Mlxipl
0	1.29315	0.726	0.576	0	Microglia	Uvrag
0	1.28668	0.906	0.839	0	Microglia	Ssh2
0	1.28589	0.686	0.438	0	Microglia	Tmem164
0	1.28534	0.417	0.081	0	Microglia	Fmnl3
0	1.28125	0.258	0.037	0	Microglia	Lgals3
0	1.27924	0.451	0.156	0	Microglia	Grn
0	1.27297	0.399	0.085	0	Microglia	C1qb
0	1.26969	0.302	0.038	0	Microglia	2610203C22Rik
0	1.26419	0.37	0.113	0	Microglia	Slc16a10
0	1.26338	0.343	0.026	0	Microglia	Apobec3
0	1.26215	0.346	0.046	0	Microglia	F11r
0	1.26185	0.381	0.101	0	Microglia	Pros1
0	1.26046	0.305	0.012	0	Microglia	Sp100
0	1.25728	0.513	0.232	0	Microglia	Rap1b
0	1.25662	0.436	0.113	0	Microglia	Plekho1
0	1.25533	0.342	0.103	0	Microglia	Rnf213
0	1.2518	0.374	0.015	0	Microglia	Btk
0	1.24018	0.446	0.152	0	Microglia	Snx18
0	1.24004	0.335	0.014	0	Microglia	Tlr7
0	1.22885	0.279	0.03	0	Microglia	Gpr34
0	1.22758	0.363	0.023	0	Microglia	Ncf2
0	1.2253	0.343	0.014	0	Microglia	Havcr2
0	1.21451	0.444	0.156	0	Microglia	Slc16a6
0	1.21247	0.58	0.244	0	Microglia	Itpr2
0	1.19626	0.348	0.011	0	Microglia	Gm37474
0	1.17557	0.859	0.835	0	Microglia	Gnaq
0	1.17538	0.419	0.093	0	Microglia	Ctsz
0	1.17532	0.362	0.097	0	Microglia	Vav2
0	1.17263	0.346	0.024	0	Microglia	Nfatc1
0	1.17051	0.409	0.14	0	Microglia	Disc1
0	1.1655	0.26	0.03	0	Microglia	Hpgd
0	1.16427	0.361	0.024	0	Microglia	Ncf1
0	1.16284	0.327	0.025	0	Microglia	Tnfrsf1b
0	1.16279	0.988	0.984	0	Microglia	Gm42418
0	1.16027	0.352	0.04	0	Microglia	Fcer1g
0	1.15633	0.256	0.033	0	Microglia	Cd300lf
0	1.15606	0.769	0.685	0	Microglia	Zfand3
0	1.14231	0.387	0.061	0	Microglia	Sh3bp2
0	1.13705	0.292	0.014	0	Microglia	Samsn1
0	1.12437	0.801	0.682	0	Microglia	Camk2d
0	1.12112	0.306	0.034	0	Microglia	Golm1
0	1.11847	0.301	0.017	0	Microglia	Abcc3
0	1.1145	0.381	0.118	0	Microglia	Ttc7
0	1.11105	0.446	0.181	0	Microglia	Aim2
0	1.10486	0.394	0.131	0	Microglia	Ifnar2
0	1.10405	0.263	0.056	0	Microglia	Anapc15
0	1.10361	0.901	0.712	0	Microglia	Zfhx3
0	1.09676	0.275	0.042	0	Microglia	Gcnt2
0	1.0948	0.388	0.131	0	Microglia	Znrf2
0	1.09283	0.312	0.011	0	Microglia	A630001G21Rik
0	1.09129	0.485	0.174	0	Microglia	Prkcd
0	1.08913	0.321	0.011	0	Microglia	Naip2
0	1.08883	0.306	0.012	0	Microglia	Cmklr1
0	1.08726	0.384	0.085	0	Microglia	Notch2
0	1.07582	0.369	0.122	0	Microglia	Pfkfb3
0	1.07054	0.275	0.015	0	Microglia	Parp14
0	1.05652	0.275	0.025	0	Microglia	Ptgs1
0	1.05105	0.298	0.009	0	Microglia	Tmem273
0	1.05023	0.301	0.012	0	Microglia	Sla
0	1.04866	0.287	0.03	0	Microglia	Trim14
0	1.04822	0.334	0.057	0	Microglia	Il17ra
0	1.04606	0.287	0.007	0	Microglia	Gm40645
0	1.04307	0.263	0.051	0	Microglia	Pdgfb
0	1.04171	0.324	0.04	0	Microglia	Dhrs3
0	1.03403	0.888	0.877	0	Microglia	Foxn3
[truncated: 365 more rows]
